# Supplementary material for: Lack of Evidence That Selenium-Yeast Improves Chicken Health and Modulates the Caecal Microbiota in the Context of Colonization by Campylobacter jejuni
Source: Front Microbiol. 2017 Mar 17;8:451. doi: 10.3389/fmicb.2017.00451 (PMC5355472; doi:10.3389/fmicb.2017.00451)
Supplement: Supplementary file 1 [file Table_1.XLSX]

## Sheet: R1 LEFSE results
Class: Campylobacter, subclass selenium						Class: Selenium, subclass Campylobacter							OTU Classification
OTU	LogMaxMean	Class	LDA	pValue		OTU	LogMaxMean	Class	LDA	pValue			OTU	Size	Taxonomy
Otu00155	2.44796	campyNeg	2.02454	0.00369697		Otu00013	4.49533	selNeg	4.05493	0.000504218			Otu00001	633886	Bacteria(100);Firmicutes(100);Clostridia(100);Clostridiales(100);Lachnospiraceae(100);
Otu00170	2.51587	campyNeg	2.04099	0.00800811		Otu00092	3.28633	selNeg	2.63415	0.0184855			Otu00002	406262	Bacteria(100);Firmicutes(100);Clostridia(100);Clostridiales(100);Lachnospiraceae(100);Lachnoclostridium(91);
Otu00264	2.2583	campyNeg	2.05096	4.5543e-05									Otu00003	315986	Bacteria(100);Firmicutes(100);Clostridia(100);Clostridiales(100);Lachnospiraceae(100);
Otu00182	2.43439	campyNeg	2.10513	4.99378e-05		Otu00020	4.27565	selPos	3.52623	0.0327988			Otu00004	268015	Bacteria(100);Firmicutes(100);Bacilli(100);Lactobacillales(100);Streptococcaceae(100);Streptococcus(100);
Otu00147	2.53814	campyNeg	2.1972	0.00168826		Otu00036	3.9222	selPos	3.49764	0.000836299			Otu00005	149633	Bacteria(100);Firmicutes(100);Clostridia(100);Clostridiales(100);Lachnospiraceae(100);
Otu00134	2.68427	campyNeg	2.22707	0.000220697		Otu00091	3.25191	selPos	2.70772	0.0185567			Otu00006	149280	Bacteria(100);Firmicutes(100);Clostridia(100);Clostridiales(100);Lachnospiraceae(100);Lachnoclostridium(78);
Otu00121	2.73196	campyNeg	2.23697	0.00111104									Otu00007	120079	Bacteria(100);Firmicutes(100);Clostridia(100);Clostridiales(100);Ruminococcaceae(100);Subdoligranulum(95);
Otu00112	2.75232	campyNeg	2.30223	0.00666567									Otu00008	114371	Bacteria(100);Firmicutes(100);Clostridia(100);Clostridiales(100);Lachnospiraceae(100);Lachnoclostridium(51);
Otu00187	2.63937	campyNeg	2.36507	4.60775e-07									Otu00009	109872	Bacteria(100);Firmicutes(100);Clostridia(100);Clostridiales(100);Lachnospiraceae(100);Eisenbergiella(92);
Otu00089	2.79341	campyNeg	2.45858	6.84857e-05									Otu00010	96520	Bacteria(100);Proteobacteria(100);Epsilonproteobacteria(100);Campylobacterales(100);Campylobacteraceae(100);Campylobacter(100);
Otu00115	2.77493	campyNeg	2.47721	1.12923e-06									Otu00011	93123	Bacteria(100);Firmicutes(100);Clostridia(100);Clostridiales(100);Ruminococcaceae(100);Anaerotruncus(100);
Otu00110	2.84724	campyNeg	2.51621	2.19438e-06									Otu00012	81252	Bacteria(100);Firmicutes(100);Clostridia(100);Clostridiales(100);Lachnospiraceae(100);Coprococcus_1(98);
Otu00129	2.90456	campyNeg	2.54303	1.10226e-06									Otu00013	77884	Bacteria(100);Firmicutes(100);Clostridia(100);Clostridiales(100);Peptostreptococcaceae(100);
Otu00139	2.85777	campyNeg	2.56849	3.15237e-06									Otu00014	75584	Bacteria(100);Firmicutes(100);Clostridia(100);Clostridiales(100);Ruminococcaceae(100);Ruminiclostridium_9(100);
Otu00125	2.92731	campyNeg	2.60954	4.69138e-07									Otu00015	73566	Bacteria(100);Firmicutes(100);Clostridia(100);Clostridiales(100);Ruminococcaceae(100);
Otu00072	3.13611	campyNeg	2.72098	2.58718e-05									Otu00016	69710	Bacteria(100);Firmicutes(100);Clostridia(100);Clostridiales(100);Ruminococcaceae(100);Flavonifractor(79);
Otu00109	3.03989	campyNeg	2.74551	1.09259e-05									Otu00017	66244	Bacteria(100);Firmicutes(100);Clostridia(100);Clostridiales(100);Ruminococcaceae(100);Ruminiclostridium_5(100);
Otu00064	3.29875	campyNeg	2.78702	0.000566162									Otu00018	59128	Bacteria(100);Firmicutes(100);Clostridia(100);Clostridiales(100);Ruminococcaceae(100);Oscillibacter(98);
Otu00097	3.18036	campyNeg	2.85369	5.51074e-06									Otu00019	56643	Bacteria(100);Firmicutes(100);Bacilli(100);Lactobacillales(100);Lactobacillaceae(100);Lactobacillus(100);
Otu00099	3.23275	campyNeg	2.91798	6.4145e-07									Otu00020	56515	Bacteria(100);Firmicutes(100);Clostridia(100);Clostridiales(100);Lachnospiraceae(100);
Otu00054	3.71496	campyNeg	3.14554	0.00110467									Otu00021	55800	Bacteria(100);Firmicutes(100);Clostridia(100);Clostridiales(100);Lachnospiraceae(100);
Otu00033	3.85568	campyNeg	3.1956	0.0030216									Otu00022	54225	Bacteria(100);Firmicutes(100);Bacilli(100);Bacillales(100);Bacillales_unclassified(100);
Otu00071	3.61732	campyNeg	3.22321	2.0523e-06									Otu00023	52441	Bacteria(100);Firmicutes(100);Clostridia(100);Clostridiales(100);Lachnospiraceae(100);Tyzzerella(98);
Otu00070	3.64195	campyNeg	3.27521	6.14162e-06									Otu00024	49270	Bacteria(100);Firmicutes(100);Clostridia(100);Clostridiales(100);Clostridiales_vadinBB60_group(100);
Otu00066	3.71676	campyNeg	3.2862	0.000384198									Otu00025	49016	Bacteria(100);Firmicutes(100);Clostridia(100);Clostridiales(100);Ruminococcaceae(99);
Otu00068	3.56854	campyNeg	3.29216	6.43283e-07									Otu00026	46791	Bacteria(100);Firmicutes(100);Clostridia(100);Clostridiales(100);Ruminococcaceae(100);[Eubacterium]_coprostanoligenes_group(100);
Otu00058	3.70249	campyNeg	3.30111	2.53479e-06									Otu00027	42210	Bacteria(100);Proteobacteria(100);Gammaproteobacteria(100);Enterobacteriales(100);Enterobacteriaceae(100);Escherichia-Shigella(96);
Otu00050	3.733	campyNeg	3.40545	4.19768e-06									Otu00028	41344	Bacteria(100);Firmicutes(100);Clostridia(100);Clostridiales(100);Lachnospiraceae(100);Shuttleworthia(98);
Otu00069	3.77994	campyNeg	3.44818	0.000614805									Otu00029	37899	Bacteria(100);Firmicutes(100);Clostridia(100);Clostridiales(100);Ruminococcaceae(100);Anaerotruncus(98);
Otu00061	3.83398	campyNeg	3.53059	2.56842e-06									Otu00030	34273	Bacteria(100);Firmicutes(100);Clostridia(100);Clostridiales(100);Ruminococcaceae(100);Faecalibacterium(97);
Otu00047	3.86217	campyNeg	3.56986	8.32137e-07									Otu00031	33770	Bacteria(100);Firmicutes(100);Clostridia(100);Clostridiales(100);Lachnospiraceae(99);[Eubacterium]_hallii_group(84);
Otu00031	4.14372	campyNeg	3.65192	2.3372e-05									Otu00032	33254	Bacteria(100);Firmicutes(100);Clostridia(100);Clostridiales(100);Ruminococcaceae(100);Oscillibacter(99);
Otu00037	4.10898	campyNeg	3.76694	0.000341862									Otu00033	30735	Bacteria(100);Firmicutes(100);Clostridia(100);Clostridiales(100);Lachnospiraceae(100);
Otu00007	4.50399	campyNeg	3.90196	0.0177061									Otu00034	26931	Bacteria(100);Firmicutes(100);Clostridia(100);Clostridiales(100);Lachnospiraceae(100);
Otu00025	4.45123	campyNeg	4.11986	2.31813e-06									Otu00035	26402	Bacteria(100);Firmicutes(100);Clostridia(100);Clostridiales(100);Lachnospiraceae(100);Fusicatenibacter(61);
Otu00009	4.54252	campyNeg	4.20117	4.37514e-06									Otu00036	25906	Bacteria(100);Firmicutes(100);Clostridia(100);Clostridiales(100);Ruminococcaceae(100);
Otu00012	4.65008	campyNeg	4.30447	1.74712e-06									Otu00037	25599	Bacteria(100);Firmicutes(100);Clostridia(100);Clostridiales(100);Ruminococcaceae(100);Ruminococcaceae_UCG-014(100);
													Otu00038	25445	Bacteria(100);Firmicutes(100);Clostridia(100);Clostridiales(100);Ruminococcaceae(100);Ruminococcaceae_UCG-005(97);
Otu00167	2.32584	campyPos	2.00029	0.000987306									Otu00039	23906	Bacteria(100);Firmicutes(100);Clostridia(100);Clostridiales(100);Ruminococcaceae(99);Anaerotruncus(98);
Otu00194	2.20715	campyPos	2.02026	0.00119185									Otu00040	23207	Bacteria(100);Firmicutes(100);Clostridia(100);Clostridiales(100);Ruminococcaceae(100);Anaerotruncus(100);
Otu00203	2.27586	campyPos	2.05509	0.00142953									Otu00041	22821	Bacteria(100);Firmicutes(100);Clostridia(100);Clostridiales(100);Ruminococcaceae(100);Ruminiclostridium_5(100);
Otu00175	2.41896	campyPos	2.15604	3.14174e-05									Otu00042	22344	Bacteria(100);Firmicutes(100);Clostridia(100);Clostridiales(100);Ruminococcaceae(100);Ruminiclostridium_5(100);
Otu00106	2.57157	campyPos	2.2699	0.000604822									Otu00043	21925	Bacteria(100);Firmicutes(100);Clostridia(100);Clostridiales(100);Lachnospiraceae(100);
Otu00130	2.5925	campyPos	2.27187	0.0220881									Otu00044	21834	Bacteria(100);Firmicutes(100);Clostridia(100);Clostridiales(100);Lachnospiraceae(100);
Otu00075	2.5264	campyPos	2.27882	0.00250043									Otu00045	21376	Bacteria(100);Firmicutes(100);Clostridia(100);Clostridiales(100);Ruminococcaceae(98);Anaerotruncus(97);
Otu00176	2.55517	campyPos	2.33155	1.26825e-06									Otu00046	19947	Bacteria(100);Firmicutes(100);Erysipelotrichia(100);Erysipelotrichales(100);Erysipelotrichaceae(100);Erysipelatoclostridium(100);
Otu00153	2.70051	campyPos	2.39614	4.76876e-05									Otu00047	19242	Bacteria(100);Firmicutes(100);Clostridia(100);Clostridiales(100);Ruminococcaceae(100);Anaerotruncus(98);
Otu00102	2.93025	campyPos	2.42279	0.00944123									Otu00048	19063	Bacteria(100);Firmicutes(100);Clostridia(100);Clostridiales(100);Ruminococcaceae(100);Ruminiclostridium_5(100);
Otu00113	2.75999	campyPos	2.43435	0.0019899									Otu00049	18512	Bacteria(100);Firmicutes(100);Erysipelotrichia(100);Erysipelotrichales(100);Erysipelotrichaceae(100);Turicibacter(100);
Otu00138	2.77029	campyPos	2.52595	3.43116e-05									Otu00050	15589	Bacteria(100);Firmicutes(100);Clostridia(100);Clostridiales(100);Ruminococcaceae(100);Ruminococcaceae_UCG-009(100);
Otu00128	2.9135	campyPos	2.57492	6.86292e-05									Otu00051	14894	Bacteria(100);Firmicutes(100);Clostridia(100);Clostridiales(100);Ruminococcaceae(100);
Otu00137	2.8672	campyPos	2.58728	9.26147e-06									Otu00052	13949	Bacteria(100);Firmicutes(100);Clostridia(100);Clostridiales(100);Lachnospiraceae(100);Tyzzerella(92);
Otu00133	2.92315	campyPos	2.64118	1.25338e-06									Otu00053	12803	Bacteria(100);Firmicutes(100);Erysipelotrichia(100);Erysipelotrichales(100);Erysipelotrichaceae(100);Erysipelatoclostridium(100);
Otu00120	3.06275	campyPos	2.78397	3.1605e-06									Otu00054	12634	Bacteria(100);Firmicutes(100);Clostridia(100);Clostridiales(100);Lachnospiraceae(100);
Otu00098	3.15444	campyPos	2.85116	6.11277e-06									Otu00055	12188	Bacteria(100);Firmicutes(100);Clostridia(100);Clostridiales(100);Ruminococcaceae(100);Subdoligranulum(100);
Otu00101	3.18028	campyPos	2.86167	9.01124e-05									Otu00056	11894	Bacteria(100);Firmicutes(100);Clostridia(100);Clostridiales(100);Ruminococcaceae(100);Ruminiclostridium_5(100);
Otu00085	3.29655	campyPos	2.98541	6.56379e-07									Otu00057	11676	Bacteria(100);Firmicutes(100);Clostridia(100);Clostridiales(100);Ruminococcaceae(100);Ruminococcaceae_UCG-014(100);
Otu00062	3.29351	campyPos	2.99016	8.20791e-07									Otu00058	11531	Bacteria(100);Firmicutes(100);Clostridia(100);Clostridiales(100);Ruminococcaceae(100);
Otu00093	3.37992	campyPos	3.07223	3.26381e-07									Otu00059	10905	Bacteria(100);Firmicutes(100);Bacilli(100);Lactobacillales(100);Lactobacillaceae(100);Lactobacillus(100);
Otu00086	3.35856	campyPos	3.07327	3.95887e-06									Otu00060	10347	Bacteria(100);Actinobacteria(100);Coriobacteriia(100);Coriobacteriales(100);Coriobacteriaceae(100);
Otu00035	3.9943	campyPos	3.12264	0.0437412									Otu00061	10042	Bacteria(100);Firmicutes(100);Clostridia(100);Clostridiales(100);Clostridiales_vadinBB60_group(100);
Otu00094	3.46448	campyPos	3.14929	3.16864e-06									Otu00062	10037	Bacteria(100);Firmicutes(100);Clostridia(100);Clostridiales(100);Lachnospiraceae(100);
Otu00026	3.92955	campyPos	3.15059	0.0107771									Otu00063	10016	Bacteria(100);Firmicutes(100);Bacilli(100);Lactobacillales(100);Lactobacillaceae(99);Lactobacillus(99);
Otu00065	3.70249	campyPos	3.39912	6.21316e-06									Otu00064	9736	Bacteria(100);Firmicutes(100);Clostridia(100);Clostridiales(100);Lachnospiraceae(100);
Otu00032	3.73753	campyPos	3.42238	7.09253e-05									Otu00065	9694	Bacteria(100);Firmicutes(100);Clostridia(100);Clostridiales(100);Ruminococcaceae(100);Ruminiclostridium_5(100);
Otu00017	4.22358	campyPos	3.48695	0.000235753									Otu00066	9529	Bacteria(100);Proteobacteria(100);Gammaproteobacteria(100);Enterobacteriales(100);Enterobacteriaceae(100);
Otu00041	3.87018	campyPos	3.577	1.02432e-06									Otu00067	9210	Bacteria(100);Firmicutes(100);Clostridia(100);Clostridiales(100);Lachnospiraceae(100);
Otu00016	4.32489	campyPos	3.78337	0.00718368									Otu00068	8970	Bacteria(100);Firmicutes(100);Clostridia(100);Clostridiales(100);Lachnospiraceae(100);Blautia(66);
Otu00024	4.30545	campyPos	3.87429	0.000106984									Otu00069	8468	Bacteria(100);Firmicutes(100);Bacilli(100);Lactobacillales(100);Lactobacillaceae(100);Lactobacillus(100);
Otu00029	4.33128	campyPos	4.0062	1.49569e-06									Otu00070	8154	Bacteria(100);Firmicutes(100);Clostridia(100);Clostridiales(100);Ruminococcaceae(100);[Eubacterium]_coprostanoligenes_group(100);
Otu00030	4.36954	campyPos	4.0703	4.74784e-07									Otu00071	8098	Bacteria(100);Firmicutes(100);Clostridia(100);Clostridiales(100);Ruminococcaceae(100);Anaerotruncus(71);
Otu00005	4.37581	campyPos	4.08061	1.86519e-06									Otu00072	7730	Bacteria(100);Firmicutes(100);Clostridia(100);Clostridiales(100);Ruminococcaceae(100);
Otu00003	5.04124	campyPos	4.15336	0.0268567									Otu00073	7680	Bacteria(100);Firmicutes(100);Clostridia(100);Clostridiales(100);Lachnospiraceae(100);
Otu00011	4.48974	campyPos	4.18848	1.68427e-06									Otu00074	7430	Bacteria(100);Firmicutes(100);Clostridia(100);Clostridiales(100);Ruminococcaceae(100);Ruminococcaceae_UCG-013(97);
Otu00002	5.04291	campyPos	4.30712	0.00442653									Otu00075	7180	Bacteria(100);Firmicutes(100);Clostridia(100);Clostridiales(100);Ruminococcaceae(100);Ruminococcaceae_UCG-004(82);
Otu00010	4.78234	campyPos	4.4795	4.254e-06									Otu00076	7069	Bacteria(100);Firmicutes(100);Clostridia(100);Clostridiales(100);Lachnospiraceae(100);Anaerostipes(99);
													Otu00077	6974	Bacteria(100);Firmicutes(100);Clostridia(100);Clostridiales(100);Ruminococcaceae(100);Ruminiclostridium_5(100);
													Otu00078	6479	Bacteria(100);Firmicutes(100);Clostridia(100);Clostridiales(100);Ruminococcaceae(99);Ruminiclostridium_5(95);
													Otu00079	6240	Bacteria(100);Firmicutes(100);Clostridia(100);Clostridiales(100);Ruminococcaceae(100);Ruminiclostridium_5(100);
													Otu00080	6184	Bacteria(100);Firmicutes(100);Clostridia(100);Clostridiales(100);Lachnospiraceae(100);
													Otu00081	6016	Bacteria(100);Firmicutes(100);Erysipelotrichia(100);Erysipelotrichales(100);Erysipelotrichaceae(100);
													Otu00082	5864	Bacteria(100);Firmicutes(100);Clostridia(100);Clostridiales(100);Lachnospiraceae(100);
													Otu00083	5200	Bacteria(100);Firmicutes(100);Clostridia(100);Clostridiales(100);Ruminococcaceae(100);
													Otu00084	5160	Bacteria(100);Firmicutes(100);Clostridia(100);Clostridiales(100);Lachnospiraceae(100);
													Otu00085	5076	Bacteria(100);Firmicutes(100);Clostridia(100);Clostridiales(100);Lachnospiraceae(100);Blautia(90);
													Otu00086	4925	Bacteria(100);Firmicutes(100);Clostridia(100);Clostridiales(100);Lachnospiraceae(100);
													Otu00087	4840	Bacteria(100);Firmicutes(100);Clostridia(100);Clostridiales(100);Clostridiales_vadinBB60_group(100);
													Otu00088	4804	Bacteria(100);Firmicutes(100);Clostridia(100);Clostridiales(100);Lachnospiraceae(100);
													Otu00089	4669	Bacteria(100);Firmicutes(100);Clostridia(100);Clostridiales(100);Lachnospiraceae(100);
													Otu00090	4660	Bacteria(100);Firmicutes(100);Erysipelotrichia(100);Erysipelotrichales(100);Erysipelotrichaceae(100);
													Otu00091	4436	Bacteria(100);Bacteria_unclassified(98);Bacteria_unclassified(98);Bacteria_unclassified(98);Bacteria_unclassified(98);
													Otu00092	4267	Bacteria(100);Firmicutes(100);Erysipelotrichia(100);Erysipelotrichales(100);Erysipelotrichaceae(100);Incertae_Sedis(100);
													Otu00093	4166	Bacteria(100);Proteobacteria(100);Gammaproteobacteria(100);Enterobacteriales(100);Enterobacteriaceae(100);Proteus(88);
													Otu00094	4046	Bacteria(100);Firmicutes(100);Clostridia(100);Clostridiales(100);Lachnospiraceae(100);
													Otu00095	3701	Bacteria(100);Firmicutes(100);Clostridia(100);Clostridiales(100);Lachnospiraceae(100);
													Otu00096	3686	Bacteria(100);Firmicutes(100);Clostridia(100);Clostridiales(100);Lachnospiraceae(100);
													Otu00097	3596	Bacteria(100);Firmicutes(100);Clostridia(100);Clostridiales(100);Lachnospiraceae(100);Tyzzerella_3(100);
													Otu00098	3566	Bacteria(100);Firmicutes(100);Clostridia(100);Clostridiales(100);Clostridiales_vadinBB60_group(100);
													Otu00099	3391	Bacteria(100);Firmicutes(100);Clostridia(100);Clostridiales(100);Ruminococcaceae(100);Ruminiclostridium_5(98);
													Otu00100	3084	Bacteria(100);Actinobacteria(100);Coriobacteriia(100);Coriobacteriales(100);Coriobacteriaceae(100);Eggerthella(100);
													Otu00101	3016	Bacteria(100);Firmicutes(100);Clostridia(100);Clostridiales(100);Ruminococcaceae(100);Ruminiclostridium_5(100);
													Otu00102	2835	Bacteria(100);Firmicutes(100);Clostridia(100);Clostridiales(100);Ruminococcaceae(100);
													Otu00103	2762	Bacteria(100);Firmicutes(100);Clostridia(100);Clostridiales(100);Ruminococcaceae(100);Ruminococcaceae_UCG-014(100);
													Otu00104	2711	Bacteria(100);Firmicutes(100);Clostridia(100);Clostridiales(100);Ruminococcaceae(100);
													Otu00105	2685	Bacteria(100);Firmicutes(100);Clostridia(100);Clostridiales(100);Clostridiaceae_1(100);Clostridium_sensu_stricto_1(61);
													Otu00106	2643	Bacteria(100);Firmicutes(100);Clostridia(100);Clostridiales(100);Lachnospiraceae(100);
													Otu00107	2406	Bacteria(100);Firmicutes(100);Clostridia(100);Clostridiales(100);Lachnospiraceae(100);
													Otu00108	2391	Bacteria(100);Firmicutes(100);Clostridia(100);Clostridiales(100);Lachnospiraceae(100);Lachnospiraceae_UCG-010(100);
													Otu00109	2333	Bacteria(100);Firmicutes(100);Clostridia(100);Clostridiales(100);Ruminococcaceae(99);Anaerotruncus(98);
													Otu00110	2275	Bacteria(100);Firmicutes(100);Clostridia(100);Clostridiales(100);Lachnospiraceae(100);
													Otu00111	2163	Bacteria(100);Firmicutes(100);Clostridia(100);Clostridiales(100);Ruminococcaceae(100);Flavonifractor(99);
													Otu00112	2141	Bacteria(100);Firmicutes(100);Clostridia(100);Clostridiales(100);Ruminococcaceae(100);Ruminiclostridium_5(100);
													Otu00113	2050	Bacteria(100);Firmicutes(100);Clostridia(100);Clostridiales(100);Lachnospiraceae(100);
													Otu00114	1870	Bacteria(100);Firmicutes(100);Clostridia(100);Clostridiales(100);Ruminococcaceae(100);Ruminiclostridium_5(98);
													Otu00115	1728	Bacteria(100);Firmicutes(100);Clostridia(100);Clostridiales(100);Lachnospiraceae(100);
													Otu00116	1690	Bacteria(100);Firmicutes(100);Clostridia(100);Clostridiales(100);Ruminococcaceae(100);Oscillospira(100);
													Otu00117	1684	Bacteria(100);Firmicutes(100);Clostridia(100);Clostridiales(100);Peptostreptococcaceae(100);
													Otu00118	1676	Bacteria(100);Firmicutes(100);Bacilli(99);Lactobacillales(99);Streptococcaceae(89);Streptococcus(88);
													Otu00119	1653	Bacteria(100);Actinobacteria(100);Actinobacteria(100);Corynebacteriales(100);Corynebacteriaceae(100);Corynebacterium_1(70);
													Otu00120	1619	Bacteria(100);Firmicutes(100);Clostridia(100);Clostridiales(100);Christensenellaceae(100);Christensenellaceae_R-7_group(100);
													Otu00121	1618	Bacteria(100);Firmicutes(100);Clostridia(100);Clostridiales(100);Lachnospiraceae(100);
													Otu00122	1614	Bacteria(100);Firmicutes(100);Erysipelotrichia(100);Erysipelotrichales(100);Erysipelotrichaceae(100);Erysipelatoclostridium(100);
													Otu00123	1490	Bacteria(100);Firmicutes(100);Clostridia(100);Clostridiales(100);Lachnospiraceae(100);
													Otu00124	1462	Bacteria(100);Firmicutes(100);Clostridia(100);Clostridiales(100);Clostridiales_vadinBB60_group(100);
													Otu00125	1454	Bacteria(100);Firmicutes(100);Clostridia(100);Clostridiales(100);Lachnospiraceae(100);
													Otu00126	1431	Bacteria(100);Firmicutes(100);Clostridia(100);Clostridiales(100);Clostridiales_vadinBB60_group(100);
													Otu00127	1352	Bacteria(100);Firmicutes(100);Clostridia(100);Clostridiales(100);Ruminococcaceae(100);Anaerotruncus(99);
													Otu00128	1308	Bacteria(100);Firmicutes(100);Clostridia(100);Clostridiales(100);Lachnospiraceae(100);Blautia(60);
													Otu00129	1277	Bacteria(100);Firmicutes(100);Clostridia(100);Clostridiales(100);Lachnospiraceae(100);
													Otu00130	1268	Bacteria(100);Firmicutes(100);Clostridia(100);Clostridiales(100);Lachnospiraceae(100);
													Otu00131	1215	Bacteria(100);Firmicutes(100);Clostridia(100);Clostridiales(100);Ruminococcaceae(100);
													Otu00132	1207	Bacteria(100);Firmicutes(100);Clostridia(100);Clostridiales(100);Lachnospiraceae(100);
													Otu00133	1199	Bacteria(100);Firmicutes(100);Clostridia(100);Clostridiales(100);Lachnospiraceae(100);[Eubacterium]_ventriosum_group(100);
													Otu00134	1160	Bacteria(100);Firmicutes(100);Clostridia(100);Clostridiales(100);Ruminococcaceae(100);
													Otu00135	1157	Bacteria(100);Firmicutes(100);Clostridia(100);Clostridiales(100);Lachnospiraceae(100);
													Otu00136	1102	Bacteria(100);Firmicutes(100);Clostridia(100);Clostridiales(100);Lachnospiraceae(100);
													Otu00137	1038	Bacteria(100);Firmicutes(100);Clostridia(100);Clostridiales(100);Lachnospiraceae(100);Blautia(93);
													Otu00138	949	Bacteria(100);Proteobacteria(100);Epsilonproteobacteria(100);Campylobacterales(100);Campylobacteraceae(100);Campylobacter(100);
													Otu00139	920	Bacteria(100);Firmicutes(100);Clostridia(100);Clostridiales(100);Lachnospiraceae(100);
													Otu00140	900	Bacteria(100);Firmicutes(100);Clostridia(100);Clostridiales(100);Lachnospiraceae(100);
													Otu00141	880	Bacteria(100);Firmicutes(100);Clostridia(100);Clostridiales(100);Lachnospiraceae(100);Tyzzerella_3(100);
													Otu00142	873	Bacteria(100);Firmicutes(100);Clostridia(100);Clostridiales(100);Lachnospiraceae(100);
													Otu00143	871	Bacteria(100);Firmicutes(100);Clostridia(100);Clostridiales(100);Ruminococcaceae(98);Ruminococcaceae_UCG-002(62);
													Otu00144	849	Bacteria(100);Firmicutes(100);Clostridia(100);Clostridiales(100);Ruminococcaceae(100);Ruminococcaceae_UCG-014(100);
													Otu00145	832	Bacteria(100);Firmicutes(100);Clostridia(100);Clostridiales(100);Lachnospiraceae(93);
													Otu00146	814	Bacteria(100);Firmicutes(100);Clostridia(100);Clostridiales(100);Lachnospiraceae(100);
													Otu00147	814	Bacteria(100);Firmicutes(100);Clostridia(100);Clostridiales(100);Lachnospiraceae(100);
													Otu00148	792	Bacteria(100);Firmicutes(100);Clostridia(100);Clostridiales(100);Ruminococcaceae(100);Oscillibacter(63);
													Otu00149	786	Bacteria(100);Firmicutes(100);Clostridia(100);Clostridiales(100);Lachnospiraceae(100);
													Otu00150	769	Bacteria(100);Firmicutes(100);Clostridia(100);Clostridiales(100);Ruminococcaceae(99);Anaerotruncus(95);
													Otu00151	767	Bacteria(100);Firmicutes(100);Clostridia(100);Clostridiales(100);Lachnospiraceae(100);
													Otu00152	743	Bacteria(100);Firmicutes(100);Bacilli(100);Lactobacillales(100);Enterococcaceae(67);Enterococcus(51);
													Otu00153	739	Bacteria(100);Firmicutes(100);Clostridia(100);Clostridiales(100);Lachnospiraceae(100);Hungatella(93);
													Otu00154	729	Bacteria(100);Firmicutes(100);Clostridia(100);Clostridiales(100);Lachnospiraceae(100);
													Otu00155	724	Bacteria(100);Firmicutes(100);Clostridia(100);Clostridiales(100);Lachnospiraceae(100);
													Otu00156	713	Bacteria(100);Firmicutes(100);Clostridia(100);Clostridiales(100);Lachnospiraceae(100);
													Otu00157	709	Bacteria(100);Firmicutes(100);Clostridia(100);Clostridiales(100);Lachnospiraceae(100);
													Otu00158	708	Bacteria(100);Firmicutes(100);Clostridia(100);Clostridiales(100);Lachnospiraceae(100);
													Otu00159	698	Bacteria(100);Firmicutes(100);Clostridia(100);Clostridiales(100);Lachnospiraceae(100);
													Otu00160	689	Bacteria(100);Firmicutes(100);Clostridia(100);Clostridiales(100);Lachnospiraceae(100);
													Otu00161	675	Bacteria(100);Firmicutes(100);Clostridia(100);Clostridiales(100);Ruminococcaceae(94);
													Otu00162	673	Bacteria(100);Firmicutes(96);Firmicutes_unclassified(79);Firmicutes_unclassified(79);Firmicutes_unclassified(79);
													Otu00163	653	Bacteria(100);Firmicutes(100);Clostridia(100);Clostridiales(100);Lachnospiraceae(100);
													Otu00164	652	Bacteria(100);Firmicutes(100);Clostridia(100);Clostridiales(100);Lachnospiraceae(96);
													Otu00165	650	Bacteria(100);Firmicutes(100);Clostridia(100);Clostridiales(100);Ruminococcaceae(100);
													Otu00166	648	Bacteria(100);Firmicutes(100);Clostridia(100);Clostridiales(100);Lachnospiraceae(100);
													Otu00167	646	Bacteria(100);Firmicutes(100);Clostridia(100);Clostridiales(100);Ruminococcaceae(100);Ruminococcaceae_UCG-014(100);
													Otu00168	624	Bacteria(100);Firmicutes(100);Clostridia(100);Clostridiales(100);Lachnospiraceae(100);
													Otu00169	622	Bacteria(100);Firmicutes(100);Clostridia(100);Clostridiales(100);Ruminococcaceae(59);
													Otu00170	601	Bacteria(100);Firmicutes(100);Clostridia(100);Clostridiales(100);Lachnospiraceae(100);
													Otu00171	591	Bacteria(100);Firmicutes(100);Clostridia(100);Clostridiales(100);Lachnospiraceae(100);
													Otu00172	582	Bacteria(100);Firmicutes(100);Clostridia(100);Clostridiales(100);Lachnospiraceae(100);
													Otu00173	574	Bacteria(100);Firmicutes(100);Bacilli(97);Lactobacillales(96);Lactobacillales_unclassified(67);
													Otu00174	545	Bacteria(100);Firmicutes(100);Clostridia(100);Clostridiales(100);Lachnospiraceae(100);Lachnoclostridium(65);
													Otu00175	545	Bacteria(100);Firmicutes(100);Clostridia(100);Clostridiales(100);Lachnospiraceae(100);Anaerostipes(72);
													Otu00176	539	Bacteria(100);Firmicutes(100);Clostridia(99);Clostridiales(99);Ruminococcaceae(99);Ruminiclostridium_5(99);
													Otu00177	537	Bacteria(100);Firmicutes(100);Clostridia(100);Clostridiales(100);Lachnospiraceae(99);
													Otu00178	528	Bacteria(100);Firmicutes(100);Clostridia(100);Clostridiales(100);Lachnospiraceae(100);
													Otu00179	526	Bacteria(100);Firmicutes(100);Clostridia(100);Clostridiales(100);Clostridiales_unclassified(56);
													Otu00180	526	Bacteria(100);Firmicutes(100);Bacilli(100);Lactobacillales(100);Lactobacillaceae(100);Lactobacillus(100);
													Otu00181	517	Bacteria(100);Firmicutes(100);Clostridia(100);Clostridiales(100);Lachnospiraceae(100);
													Otu00182	505	Bacteria(100);Firmicutes(100);Clostridia(100);Clostridiales(100);Lachnospiraceae(100);
													Otu00183	504	Bacteria(100);Firmicutes(100);Clostridia(100);Clostridiales(100);Lachnospiraceae(100);
													Otu00184	497	Bacteria(100);Firmicutes(100);Clostridia(100);Clostridiales(100);Lachnospiraceae(100);
													Otu00185	476	Bacteria(100);Firmicutes(100);Clostridia(100);Clostridiales(100);Lachnospiraceae(100);
													Otu00186	470	Bacteria(100);Firmicutes(100);Clostridia(100);Clostridiales(100);Ruminococcaceae(100);Anaerotruncus(80);
													Otu00187	470	Bacteria(100);Firmicutes(100);Clostridia(100);Clostridiales(100);Lachnospiraceae(100);Coprococcus_1(66);
													Otu00188	465	Bacteria(100);Firmicutes(100);Clostridia(100);Clostridiales(100);Lachnospiraceae(100);
													Otu00189	444	Bacteria(100);Firmicutes(100);Clostridia(100);Clostridiales(100);Lachnospiraceae(64);
													Otu00190	441	Bacteria(100);Firmicutes(100);Clostridia(100);Clostridiales(100);Lachnospiraceae(100);
													Otu00191	440	Bacteria(100);Firmicutes(100);Clostridia(100);Clostridiales(100);Ruminococcaceae(94);
													Otu00192	434	Bacteria(100);Firmicutes(100);Clostridia(100);Clostridiales(100);Lachnospiraceae(100);
													Otu00193	433	Bacteria(100);Firmicutes(100);Clostridia(100);Clostridiales(100);Lachnospiraceae(100);
													Otu00194	423	Bacteria(100);Firmicutes(100);Clostridia(100);Clostridiales(100);Lachnospiraceae(100);
													Otu00195	419	Bacteria(100);Firmicutes(100);Clostridia(100);Clostridiales(100);Ruminococcaceae(100);Ruminococcaceae_UCG-014(100);
													Otu00196	416	Bacteria(100);Firmicutes(100);Clostridia(100);Clostridiales(100);Lachnospiraceae(100);
													Otu00197	404	Bacteria(100);Firmicutes(100);Clostridia(100);Clostridiales(100);Lachnospiraceae(100);
													Otu00198	403	Bacteria(100);Firmicutes(100);Clostridia(100);Clostridiales(100);Family_XIII(100);Family_XIII_AD3011_group(94);
													Otu00199	403	Bacteria(100);Firmicutes(100);Clostridia(100);Clostridiales(100);Ruminococcaceae(100);Ruminiclostridium_5(98);
													Otu00200	391	Bacteria(100);Firmicutes(100);Clostridia(100);Clostridiales(100);Clostridiales_unclassified(67);
													Otu00201	386	Bacteria(100);Firmicutes(100);Bacilli(100);Bacillales(100);Staphylococcaceae(99);Staphylococcus(89);
													Otu00202	374	Bacteria(100);Firmicutes(100);Clostridia(100);Clostridiales(100);Lachnospiraceae(100);
													Otu00203	363	Bacteria(100);Firmicutes(100);Clostridia(100);Clostridiales(100);Ruminococcaceae(100);
													Otu00204	357	Bacteria(100);Firmicutes(100);Clostridia(100);Clostridiales(100);Lachnospiraceae(89);
													Otu00205	353	Bacteria(100);Firmicutes(100);Clostridia(99);Clostridiales(99);Lachnospiraceae(99);
													Otu00206	345	Bacteria(100);Firmicutes(100);Clostridia(100);Clostridiales(100);Lachnospiraceae(100);
													Otu00207	344	Bacteria(100);Firmicutes(100);Clostridia(100);Clostridiales(100);Ruminococcaceae(100);Anaerotruncus(82);
													Otu00208	338	Bacteria(100);Firmicutes(100);Clostridia(100);Clostridiales(100);Ruminococcaceae(87);
													Otu00209	337	Bacteria(100);Firmicutes(100);Clostridia(100);Clostridiales(100);Lachnospiraceae(100);
													Otu00210	336	Bacteria(100);Firmicutes(100);Clostridia(100);Clostridiales(100);Ruminococcaceae(100);Ruminiclostridium_5(100);
													Otu00211	331	Bacteria(100);Firmicutes(100);Clostridia(100);Clostridiales(100);Family_XIII(100);
													Otu00212	329	Bacteria(100);Firmicutes(100);Clostridia(100);Clostridiales(100);Lachnospiraceae(100);
													Otu00213	327	Bacteria(100);Firmicutes(100);Clostridia(100);Clostridiales(100);Lachnospiraceae(100);Lachnospiraceae_NK4A136_group(79);
													Otu00214	308	Bacteria(100);Firmicutes(100);Clostridia(100);Clostridiales(100);Clostridiales_vadinBB60_group(98);
													Otu00215	306	Bacteria(100);Firmicutes(100);Clostridia(100);Clostridiales(100);Lachnospiraceae(100);
													Otu00216	298	Bacteria(100);Firmicutes(100);Clostridia(100);Clostridiales(100);Lachnospiraceae(100);
													Otu00217	287	Bacteria(100);Firmicutes(100);Clostridia(100);Clostridiales(100);Ruminococcaceae(100);
													Otu00218	283	Bacteria(100);Firmicutes(100);Clostridia(100);Clostridiales(100);Lachnospiraceae(99);
													Otu00219	280	Bacteria(100);Firmicutes(100);Clostridia(100);Clostridiales(100);Lachnospiraceae(100);
													Otu00220	278	Bacteria(100);Firmicutes(100);Clostridia(100);Clostridiales(100);Lachnospiraceae(100);
													Otu00221	275	Bacteria(100);Firmicutes(100);Clostridia(100);Clostridiales(100);Lachnospiraceae(99);
													Otu00222	270	Bacteria(100);Firmicutes(100);Clostridia(100);Clostridiales(100);Lachnospiraceae(100);
													Otu00223	270	Bacteria(100);Firmicutes(100);Clostridia(100);Clostridiales(100);Ruminococcaceae(82);
													Otu00224	269	Bacteria(100);Firmicutes(100);Clostridia(99);Clostridiales(98);Clostridiales_unclassified(95);
													Otu00225	268	Bacteria(100);Firmicutes(100);Clostridia(100);Clostridiales(100);Lachnospiraceae(100);
													Otu00226	263	Bacteria(100);Firmicutes(100);Bacilli(100);Lactobacillales(100);Leuconostocaceae(100);Weissella(100);
													Otu00227	260	Bacteria(100);Firmicutes(100);Clostridia(100);Clostridiales(100);Lachnospiraceae(100);
													Otu00228	258	Bacteria(100);Firmicutes(100);Clostridia(100);Clostridiales(100);Ruminococcaceae(88);
													Otu00229	255	Bacteria(100);Firmicutes(100);Clostridia(100);Clostridiales(99);Lachnospiraceae(67);
													Otu00230	255	Bacteria(100);Firmicutes(100);Clostridia(100);Clostridiales(100);Ruminococcaceae(100);
													Otu00231	255	Bacteria(100);Firmicutes(100);Clostridia(100);Clostridiales(100);Lachnospiraceae(100);
													Otu00232	252	Bacteria(100);Firmicutes(100);Clostridia(100);Clostridiales(100);Ruminococcaceae(100);
													Otu00233	250	Bacteria(100);Firmicutes(100);Bacilli(98);Lactobacillales(98);Lactobacillales_unclassified(96);
													Otu00234	249	Bacteria(100);Firmicutes(100);Clostridia(100);Clostridiales(100);Lachnospiraceae(100);
													Otu00235	246	Bacteria(100);Firmicutes(100);Clostridia(100);Clostridiales(100);Ruminococcaceae(100);
													Otu00236	242	Bacteria(100);Firmicutes(100);Clostridia(100);Clostridiales(100);Lachnospiraceae(98);
													Otu00237	239	Bacteria(100);Firmicutes(100);Clostridia(100);Clostridiales(100);Lachnospiraceae(100);
													Otu00238	237	Bacteria(100);Firmicutes(100);Erysipelotrichia(100);Erysipelotrichales(100);Erysipelotrichaceae(100);Erysipelatoclostridium(100);
													Otu00239	235	Bacteria(100);Firmicutes(100);Clostridia(100);Clostridiales(100);Lachnospiraceae(100);
													Otu00240	230	Bacteria(100);Firmicutes(100);Clostridia(100);Clostridiales(100);Lachnospiraceae(100);
													Otu00241	226	Bacteria(100);Firmicutes(100);Clostridia(100);Clostridiales(100);Lachnospiraceae(100);
													Otu00242	221	Bacteria(100);Firmicutes(100);Clostridia(100);Clostridiales(100);Ruminococcaceae(89);Ruminiclostridium_5(86);
													Otu00243	220	Bacteria(100);Firmicutes(100);Clostridia(100);Clostridiales(100);Lachnospiraceae(100);
													Otu00244	217	Bacteria(100);Firmicutes(100);Clostridia(100);Clostridiales(100);Ruminococcaceae(99);Anaerotruncus(85);
													Otu00245	212	Bacteria(100);Firmicutes(100);Clostridia(100);Clostridiales(100);Lachnospiraceae(100);
													Otu00246	208	Bacteria(100);Firmicutes(100);Clostridia(100);Clostridiales(100);Ruminococcaceae(100);
													Otu00247	206	Bacteria(100);Firmicutes(100);Clostridia(100);Clostridiales(100);Lachnospiraceae(100);
													Otu00248	206	Bacteria(100);Firmicutes(100);Clostridia(100);Clostridiales(100);Lachnospiraceae(99);
													Otu00249	204	Bacteria(100);Firmicutes(100);Clostridia(100);Clostridiales(100);Lachnospiraceae(100);
													Otu00250	202	Bacteria(100);Firmicutes(100);Clostridia(100);Clostridiales(99);Lachnospiraceae(93);
													Otu00251	200	Bacteria(100);Firmicutes(100);Clostridia(100);Clostridiales(100);Lachnospiraceae(100);
													Otu00252	199	Bacteria(100);Firmicutes(100);Clostridia(100);Clostridiales(100);Ruminococcaceae(100);Ruminiclostridium_5(100);
													Otu00253	195	Bacteria(100);Firmicutes(100);Bacilli(98);Bacilli_unclassified(73);Bacilli_unclassified(73);
													Otu00254	194	Bacteria(100);Firmicutes(100);Clostridia(100);Clostridiales(100);Ruminococcaceae(78);Anaerotruncus(70);
													Otu00255	193	Bacteria(100);Firmicutes(100);Clostridia(100);Clostridiales(100);Lachnospiraceae(100);
													Otu00256	191	Bacteria(100);Firmicutes(100);Clostridia(100);Clostridiales(100);Ruminococcaceae(98);
													Otu00257	189	Bacteria(100);Firmicutes(100);Clostridia(100);Clostridiales(100);Lachnospiraceae(98);
													Otu00258	189	Bacteria(100);Actinobacteria(100);Actinobacteria(100);Micrococcales(100);Dermabacteraceae(100);Brachybacterium(98);
													Otu00259	187	Bacteria(100);Firmicutes(100);Clostridia(100);Clostridiales(100);Ruminococcaceae(100);
													Otu00260	186	Bacteria(100);Firmicutes(100);Bacilli(92);Lactobacillales(83);Lactobacillales_unclassified(63);
													Otu00261	183	Bacteria(100);Firmicutes(100);Clostridia(100);Clostridiales(100);Lachnospiraceae(100);
													Otu00262	181	Bacteria(100);Firmicutes(100);Clostridia(100);Clostridiales(100);Lachnospiraceae(100);Anaerostipes(96);
													Otu00263	179	Bacteria(100);Firmicutes(100);Bacilli(100);Lactobacillales(99);Lactobacillales_unclassified(99);
													Otu00264	178	Bacteria(100);Firmicutes(100);Clostridia(100);Clostridiales(100);Clostridiales_unclassified(99);
													Otu00265	175	Bacteria(100);Firmicutes(100);Clostridia(100);Clostridiales(100);Lachnospiraceae(100);
													Otu00266	175	Bacteria(100);Firmicutes(100);Clostridia(100);Clostridiales(100);Lachnospiraceae(100);
													Otu00267	174	Bacteria(100);Firmicutes(100);Clostridia(100);Clostridiales(100);Lachnospiraceae(100);
													Otu00268	173	Bacteria(100);Firmicutes(100);Clostridia(100);Clostridiales(100);Lachnospiraceae(89);
													Otu00269	173	Bacteria(100);Firmicutes(100);Clostridia(99);Clostridiales(99);Lachnospiraceae(99);
													Otu00270	172	Bacteria(100);Firmicutes(100);Clostridia(100);Clostridiales(100);Lachnospiraceae(100);
													Otu00271	172	Bacteria(100);Firmicutes(100);Clostridia(100);Clostridiales(100);Ruminococcaceae(100);
													Otu00272	169	Bacteria(100);Firmicutes(100);Clostridia(100);Clostridiales(100);Lachnospiraceae(100);
													Otu00273	168	Bacteria(100);Firmicutes(100);Clostridia(100);Clostridiales(100);Clostridiaceae_1(100);
													Otu00274	167	Bacteria(100);Firmicutes(100);Clostridia(100);Clostridiales(100);Lachnospiraceae(89);
													Otu00275	166	Bacteria(100);Firmicutes(100);Clostridia(100);Clostridiales(100);Lachnospiraceae(100);
													Otu00276	165	Bacteria(100);Firmicutes(100);Clostridia(100);Clostridiales(100);Lachnospiraceae(100);
													Otu00277	165	Bacteria(100);Firmicutes(100);Clostridia(100);Clostridiales(100);Lachnospiraceae(100);
													Otu00278	165	Bacteria(100);Firmicutes(100);Clostridia(100);Clostridiales(100);Clostridiales_unclassified(52);
													Otu00279	164	Bacteria(100);Firmicutes(100);Clostridia(100);Clostridiales(100);Clostridiales_unclassified(52);
													Otu00280	164	Bacteria(100);Firmicutes(100);Clostridia(100);Clostridiales(100);Ruminococcaceae(81);
													Otu00281	164	Bacteria(100);Firmicutes(100);Clostridia(100);Clostridiales(100);Lachnospiraceae(100);
													Otu00282	164	Bacteria(100);Firmicutes(100);Clostridia(100);Clostridiales(100);Lachnospiraceae(100);
													Otu00283	163	Bacteria(100);Firmicutes(100);Clostridia(100);Clostridiales(100);Lachnospiraceae(100);
													Otu00284	162	Bacteria(100);Firmicutes(100);Clostridia(100);Clostridiales(100);Ruminococcaceae(100);
													Otu00285	161	Bacteria(100);Firmicutes(100);Clostridia(100);Clostridiales(100);Lachnospiraceae(89);
													Otu00286	160	Bacteria(100);Firmicutes(100);Clostridia(100);Clostridiales(100);Ruminococcaceae(100);Ruminococcaceae_UCG-013(76);
													Otu00287	160	Bacteria(100);Firmicutes(100);Clostridia(100);Clostridiales(100);Lachnospiraceae(100);
													Otu00288	159	Bacteria(100);Firmicutes(100);Clostridia(100);Clostridiales(100);Ruminococcaceae(65);
													Otu00289	157	Bacteria(100);Firmicutes(100);Clostridia(100);Clostridiales(100);Lachnospiraceae(100);
													Otu00290	155	Bacteria(100);Firmicutes(100);Clostridia(100);Clostridiales(100);Lachnospiraceae(100);
													Otu00291	155	Bacteria(100);Firmicutes(100);Clostridia(100);Clostridiales(100);Lachnospiraceae(100);
													Otu00292	155	Bacteria(100);Firmicutes(100);Clostridia(100);Clostridiales(100);Lachnospiraceae(100);
													Otu00293	154	Bacteria(100);Firmicutes(100);Clostridia(100);Clostridiales(100);Ruminococcaceae(97);
													Otu00294	154	Bacteria(100);Firmicutes(100);Clostridia(100);Clostridiales(100);Ruminococcaceae(100);
													Otu00295	152	Bacteria(100);Firmicutes(100);Clostridia(100);Clostridiales(100);Lachnospiraceae(100);
													Otu00296	150	Bacteria(100);Firmicutes(100);Clostridia(100);Clostridiales(100);Peptostreptococcaceae(100);Terrisporobacter(99);
													Otu00297	148	Bacteria(100);Firmicutes(100);Clostridia(100);Clostridiales(100);Lachnospiraceae(100);
													Otu00298	148	Bacteria(100);Firmicutes(100);Clostridia(100);Clostridiales(100);Lachnospiraceae(100);
													Otu00299	148	Bacteria(100);Firmicutes(100);Clostridia(100);Clostridiales(100);Lachnospiraceae(100);
													Otu00300	147	Bacteria(100);Firmicutes(100);Clostridia(100);Clostridiales(100);Lachnospiraceae(77);
													Otu00301	147	Bacteria(100);Firmicutes(100);Clostridia(99);Clostridiales(99);Lachnospiraceae(98);
													Otu00302	146	Bacteria(100);Firmicutes(100);Clostridia(100);Clostridiales(100);Lachnospiraceae(100);
													Otu00303	146	Bacteria(100);Firmicutes(100);Clostridia(100);Clostridiales(100);Lachnospiraceae(100);
													Otu00304	144	Bacteria(100);Firmicutes(100);Clostridia(100);Clostridiales(100);Lachnospiraceae(100);
													Otu00305	142	Bacteria(100);Firmicutes(100);Bacilli(98);Bacillales(64);Bacillales_unclassified(64);
													Otu00306	142	Bacteria(100);Firmicutes(100);Clostridia(100);Clostridiales(100);Lachnospiraceae(96);
													Otu00307	141	Bacteria(100);Firmicutes(100);Clostridia(100);Clostridiales(100);Ruminococcaceae(100);
													Otu00308	141	Bacteria(100);Firmicutes(100);Clostridia(100);Clostridiales(100);Lachnospiraceae(98);
													Otu00309	141	Bacteria(100);Firmicutes(100);Clostridia(100);Clostridiales(100);Lachnospiraceae(100);
													Otu00310	140	Bacteria(100);Firmicutes(100);Clostridia(100);Clostridiales(100);Lachnospiraceae(100);
													Otu00311	139	Bacteria(100);Firmicutes(100);Clostridia(100);Clostridiales(100);Lachnospiraceae(100);
													Otu00312	138	Bacteria(100);Firmicutes(100);Clostridia(100);Clostridiales(100);Lachnospiraceae(100);
													Otu00313	138	Bacteria(100);Firmicutes(100);Clostridia(100);Clostridiales(100);Lachnospiraceae(100);
													Otu00314	137	Bacteria(100);Firmicutes(100);Clostridia(100);Clostridiales(100);Ruminococcaceae(67);
													Otu00315	137	Bacteria(100);Firmicutes(100);Clostridia(100);Clostridiales(100);Ruminococcaceae(92);[Eubacterium]_coprostanoligenes_group(79);
													Otu00316	137	Bacteria(100);Firmicutes(100);Erysipelotrichia(100);Erysipelotrichales(100);Erysipelotrichaceae(100);
													Otu00317	136	Bacteria(100);Firmicutes(100);Clostridia(100);Clostridiales(100);Lachnospiraceae(100);
													Otu00318	135	Bacteria(100);Firmicutes(100);Clostridia(100);Clostridiales(100);Ruminococcaceae(100);Intestinimonas(81);
													Otu00319	135	Bacteria(100);Firmicutes(100);Clostridia(100);Clostridiales(100);Lachnospiraceae(92);
													Otu00320	135	Bacteria(100);Firmicutes(100);Clostridia(100);Clostridiales(100);Lachnospiraceae(98);
													Otu00321	135	Bacteria(100);Firmicutes(100);Clostridia(100);Clostridiales(100);Lachnospiraceae(88);
													Otu00322	134	Bacteria(100);Firmicutes(100);Clostridia(100);Clostridiales(100);Lachnospiraceae(100);
													Otu00323	133	Bacteria(100);Firmicutes(100);Bacilli(94);Lactobacillales(89);Lactobacillales_unclassified(81);
													Otu00324	133	Bacteria(100);Firmicutes(100);Clostridia(100);Clostridiales(100);Ruminococcaceae(98);Ruminiclostridium_5(85);
													Otu00325	132	Bacteria(100);Firmicutes(100);Clostridia(100);Clostridiales(100);Ruminococcaceae(62);
													Otu00326	131	Bacteria(100);Firmicutes(100);Clostridia(100);Clostridiales(100);Lachnospiraceae(100);
													Otu00327	131	Bacteria(100);Firmicutes(100);Clostridia(100);Clostridiales(100);Ruminococcaceae(100);
													Otu00328	130	Bacteria(100);Firmicutes(100);Clostridia(100);Clostridiales(100);Lachnospiraceae(100);
													Otu00329	129	Bacteria(100);Firmicutes(100);Clostridia(100);Clostridiales(100);Ruminococcaceae(83);Ruminiclostridium_5(75);
													Otu00330	128	Bacteria(100);Firmicutes(100);Clostridia(100);Clostridiales(100);Lachnospiraceae(100);Lachnoclostridium(59);
													Otu00331	127	Bacteria(100);Firmicutes(100);Clostridia(100);Clostridiales(100);Lachnospiraceae(100);
													Otu00332	127	Bacteria(100);Firmicutes(100);Clostridia(100);Clostridiales(100);Eubacteriaceae(100);Eubacterium(100);
													Otu00333	127	Bacteria(100);Firmicutes(100);Clostridia(100);Clostridiales(100);Lachnospiraceae(99);
													Otu00334	124	Bacteria(100);Firmicutes(100);Clostridia(100);Clostridiales(100);Lachnospiraceae(100);
													Otu00335	124	Bacteria(100);Firmicutes(100);Clostridia(100);Clostridiales(100);Clostridiales_unclassified(63);
													Otu00336	124	Bacteria(100);Firmicutes(100);Clostridia(100);Clostridiales(100);Lachnospiraceae(100);
													Otu00337	124	Bacteria(100);Firmicutes(100);Clostridia(100);Clostridiales(100);Lachnospiraceae(100);
													Otu00338	123	Bacteria(100);Firmicutes(100);Clostridia(100);Clostridiales(100);Lachnospiraceae(100);
													Otu00339	123	Bacteria(100);Firmicutes(100);Clostridia(100);Clostridiales(100);Lachnospiraceae(63);
													Otu00340	123	Bacteria(100);Firmicutes(100);Clostridia(100);Clostridiales(100);Lachnospiraceae(100);
													Otu00341	121	Bacteria(100);Firmicutes(100);Clostridia(100);Clostridiales(100);Ruminococcaceae(99);Anaerotruncus(97);
													Otu00342	121	Bacteria(100);Firmicutes(100);Clostridia(100);Clostridiales(100);Ruminococcaceae(61);
													Otu00343	121	Bacteria(100);Firmicutes(100);Clostridia(100);Clostridiales(100);Lachnospiraceae(100);
													Otu00344	120	Bacteria(100);Firmicutes(100);Clostridia(100);Clostridiales(100);Lachnospiraceae(99);
													Otu00345	120	Bacteria(100);Firmicutes(100);Clostridia(100);Clostridiales(100);Lachnospiraceae(100);
													Otu00346	119	Bacteria(100);Firmicutes(100);Clostridia(100);Clostridiales(100);Lachnospiraceae(100);
													Otu00347	119	Bacteria(100);Firmicutes(100);Clostridia(100);Clostridiales(100);Lachnospiraceae(100);
													Otu00348	119	Bacteria(100);Firmicutes(100);Clostridia(100);Clostridiales(100);Lachnospiraceae(99);
													Otu00349	118	Bacteria(100);Proteobacteria(100);Gammaproteobacteria(100);Enterobacteriales(78);Enterobacteriaceae(78);
													Otu00350	118	Bacteria(100);Proteobacteria(100);Gammaproteobacteria(100);Enterobacteriales(100);Enterobacteriaceae(100);
													Otu00351	118	Bacteria(100);Firmicutes(100);Clostridia(100);Clostridiales(100);Lachnospiraceae(100);
													Otu00352	117	Bacteria(100);Firmicutes(100);Clostridia(100);Clostridiales(100);Lachnospiraceae(100);
													Otu00353	117	Bacteria(100);Firmicutes(100);Clostridia(100);Clostridiales(100);Lachnospiraceae(100);
													Otu00354	117	Bacteria(100);Firmicutes(100);Clostridia(100);Clostridiales(100);Lachnospiraceae(99);
													Otu00355	117	Bacteria(100);Firmicutes(100);Clostridia(100);Clostridiales(100);Lachnospiraceae(100);
													Otu00356	117	Bacteria(100);Firmicutes(100);Clostridia(100);Clostridiales(100);Lachnospiraceae(60);
													Otu00357	116	Bacteria(100);Firmicutes(100);Clostridia(100);Clostridiales(100);Lachnospiraceae(100);
													Otu00358	116	Bacteria(100);Firmicutes(100);Clostridia(100);Clostridiales(100);Lachnospiraceae(100);
													Otu00359	115	Bacteria(100);Firmicutes(100);Clostridia(100);Clostridiales(100);Lachnospiraceae(100);
													Otu00360	114	Bacteria(100);Firmicutes(100);Clostridia(100);Clostridiales(100);Lachnospiraceae(100);
													Otu00361	114	Bacteria(100);Firmicutes(100);Clostridia(100);Clostridiales(100);Lachnospiraceae(53);
													Otu00362	114	Bacteria(100);Firmicutes(100);Clostridia(100);Clostridiales(100);Lachnospiraceae(97);
													Otu00363	113	Bacteria(100);Firmicutes(100);Clostridia(100);Clostridiales(100);Lachnospiraceae(100);
													Otu00364	112	Bacteria(100);Firmicutes(100);Clostridia(100);Clostridiales(100);Lachnospiraceae(100);
													Otu00365	111	Bacteria(100);Firmicutes(100);Clostridia(100);Clostridiales(100);Ruminococcaceae(93);[Eubacterium]_coprostanoligenes_group(58);
													Otu00366	111	Bacteria(100);Firmicutes(100);Clostridia(100);Clostridiales(100);Lachnospiraceae(100);
													Otu00367	111	Bacteria(100);Firmicutes(100);Clostridia(100);Clostridiales(100);Christensenellaceae(100);Catabacter(88);
													Otu00368	110	Bacteria(100);Firmicutes(100);Clostridia(100);Clostridiales(100);Lachnospiraceae(100);
													Otu00369	110	Bacteria(100);Firmicutes(100);Clostridia(100);Clostridiales(100);Ruminococcaceae(97);
													Otu00370	109	Bacteria(100);Firmicutes(94);Clostridia(89);Clostridiales(89);Clostridiales_unclassified(78);
													Otu00371	109	Bacteria(100);Firmicutes(100);Clostridia(100);Clostridiales(100);Lachnospiraceae(100);
													Otu00372	109	Bacteria(100);Firmicutes(100);Clostridia(98);Clostridiales(95);Clostridiales_unclassified(57);
													Otu00373	109	Bacteria(100);Firmicutes(100);Clostridia(100);Clostridiales(100);Lachnospiraceae(89);
													Otu00374	109	Bacteria(100);Firmicutes(100);Clostridia(100);Clostridiales(100);Lachnospiraceae(100);
													Otu00375	108	Bacteria(100);Firmicutes(100);Clostridia(100);Clostridiales(100);Lachnospiraceae(100);Eisenbergiella(78);
													Otu00376	108	Bacteria(100);Firmicutes(100);Clostridia(100);Clostridiales(100);Lachnospiraceae(100);
													Otu00377	108	Bacteria(100);Firmicutes(100);Clostridia(100);Clostridiales(100);Lachnospiraceae(100);
													Otu00378	107	Bacteria(100);Firmicutes(100);Clostridia(100);Clostridiales(100);Lachnospiraceae(100);
													Otu00379	107	Bacteria(100);Firmicutes(100);Clostridia(100);Clostridiales(100);Lachnospiraceae(100);
													Otu00380	106	Bacteria(100);Firmicutes(100);Clostridia(100);Clostridiales(100);Lachnospiraceae(100);
													Otu00381	105	Bacteria(100);Firmicutes(100);Clostridia(100);Clostridiales(100);Lachnospiraceae(100);
													Otu00382	105	Bacteria(100);Firmicutes(100);Clostridia(100);Clostridiales(100);Lachnospiraceae(100);
													Otu00383	104	Bacteria(100);Firmicutes(100);Clostridia(100);Clostridiales(100);Lachnospiraceae(100);
													Otu00384	104	Bacteria(100);Firmicutes(100);Clostridia(100);Clostridiales(100);Lachnospiraceae(100);
													Otu00385	104	Bacteria(100);Firmicutes(100);Clostridia(100);Clostridiales(100);Lachnospiraceae(100);
													Otu00386	104	Bacteria(100);Firmicutes(100);Bacilli(98);Bacilli_unclassified(65);Bacilli_unclassified(65);
													Otu00387	103	Bacteria(100);Firmicutes(100);Clostridia(90);Clostridiales(90);Lachnospiraceae(90);
													Otu00388	103	Bacteria(100);Firmicutes(100);Clostridia(100);Clostridiales(100);Lachnospiraceae(100);
													Otu00389	103	Bacteria(100);Firmicutes(100);Clostridia(100);Clostridiales(100);Lachnospiraceae(100);
													Otu00390	103	Bacteria(100);Firmicutes(100);Clostridia(100);Clostridiales(100);Lachnospiraceae(100);
													Otu00391	103	Bacteria(100);Firmicutes(100);Clostridia(100);Clostridiales(100);Lachnospiraceae(100);
													Otu00392	102	Bacteria(100);Firmicutes(100);Clostridia(100);Clostridiales(100);Lachnospiraceae(100);
													Otu00393	102	Bacteria(100);Firmicutes(100);Clostridia(100);Clostridiales(100);Lachnospiraceae(96);
													Otu00394	102	Bacteria(100);Firmicutes(100);Clostridia(99);Clostridiales(99);Peptostreptococcaceae(66);
													Otu00395	102	Bacteria(100);Firmicutes(100);Clostridia(100);Clostridiales(100);Ruminococcaceae(53);
													Otu00396	102	Bacteria(100);Firmicutes(100);Clostridia(100);Clostridiales(100);Lachnospiraceae(100);
													Otu00397	101	Bacteria(100);Firmicutes(100);Clostridia(100);Clostridiales(100);Lachnospiraceae(100);
													Otu00398	101	Bacteria(100);Firmicutes(100);Clostridia(100);Clostridiales(100);Lachnospiraceae(100);
													Otu00399	101	Bacteria(100);Firmicutes(100);Clostridia(100);Clostridiales(100);Lachnospiraceae(100);
													Otu00400	100	Bacteria(100);Firmicutes(100);Clostridia(100);Clostridiales(100);Lachnospiraceae(95);
													Otu00401	100	Bacteria(100);Firmicutes(100);Clostridia(100);Clostridiales(100);Lachnospiraceae(90);
													Otu00402	99	Bacteria(100);Firmicutes(100);Clostridia(100);Clostridiales(100);Ruminococcaceae(99);Ruminiclostridium_5(99);
													Otu00403	99	Bacteria(100);Firmicutes(100);Clostridia(98);Clostridiales(98);Lachnospiraceae(92);
													Otu00404	99	Bacteria(100);Firmicutes(100);Clostridia(100);Clostridiales(100);Lachnospiraceae(100);
													Otu00405	98	Bacteria(100);Firmicutes(100);Clostridia(100);Clostridiales(100);Ruminococcaceae(97);
													Otu00406	98	Bacteria(100);Firmicutes(100);Clostridia(100);Clostridiales(100);Lachnospiraceae(100);
													Otu00407	98	Bacteria(100);Firmicutes(100);Clostridia(100);Clostridiales(100);Lachnospiraceae(100);
													Otu00408	97	Bacteria(100);Firmicutes(100);Bacilli(100);Lactobacillales(100);Streptococcaceae(83);Streptococcus(83);
													Otu00409	95	Bacteria(100);Firmicutes(100);Clostridia(100);Clostridiales(100);Ruminococcaceae(100);
													Otu00410	95	Bacteria(100);Firmicutes(100);Clostridia(96);Clostridiales(93);Lachnospiraceae(58);
													Otu00411	94	Bacteria(100);Firmicutes(100);Clostridia(100);Clostridiales(100);Lachnospiraceae(77);
													Otu00412	94	Bacteria(100);Firmicutes(100);Clostridia(100);Clostridiales(100);Lachnospiraceae(100);Eisenbergiella(60);
													Otu00413	93	Bacteria(100);Firmicutes(100);Clostridia(100);Clostridiales(100);Ruminococcaceae(100);
													Otu00414	93	Bacteria(100);Firmicutes(100);Clostridia(100);Clostridiales(100);Ruminococcaceae(100);Ruminiclostridium(51);
													Otu00415	93	Bacteria(100);Firmicutes(100);Clostridia(100);Clostridiales(100);Ruminococcaceae(99);
													Otu00416	93	Bacteria(100);Firmicutes(100);Clostridia(100);Clostridiales(100);Ruminococcaceae(100);
													Otu00417	93	Bacteria(100);Firmicutes(100);Clostridia(100);Clostridiales(100);Ruminococcaceae(92);Ruminiclostridium_5(90);
													Otu00418	92	Bacteria(100);Firmicutes(100);Clostridia(100);Clostridiales(100);Lachnospiraceae(100);
													Otu00419	92	Bacteria(100);Firmicutes(100);Clostridia(100);Clostridiales(100);Lachnospiraceae(100);
													Otu00420	92	Bacteria(100);Firmicutes(100);Clostridia(100);Clostridiales(100);Lachnospiraceae(100);
													Otu00421	92	Bacteria(100);Firmicutes(100);Clostridia(100);Clostridiales(100);Lachnospiraceae(100);
													Otu00422	91	Bacteria(100);Firmicutes(100);Clostridia(100);Clostridiales(100);Ruminococcaceae(99);
													Otu00423	91	Bacteria(100);Firmicutes(100);Clostridia(100);Clostridiales(100);Lachnospiraceae(100);
													Otu00424	91	Bacteria(100);Firmicutes(100);Clostridia(100);Clostridiales(100);Eubacteriaceae(100);Eubacterium(100);
													Otu00425	91	Bacteria(100);Firmicutes(100);Clostridia(100);Clostridiales(100);Lachnospiraceae(97);
													Otu00426	91	Bacteria(100);Firmicutes(100);Clostridia(100);Clostridiales(100);Lachnospiraceae(92);
													Otu00427	89	Bacteria(100);Firmicutes(100);Clostridia(100);Clostridiales(100);Clostridiales_unclassified(68);
													Otu00428	89	Bacteria(100);Firmicutes(100);Clostridia(100);Clostridiales(100);Clostridiales_vadinBB60_group(56);
													Otu00429	89	Bacteria(100);Firmicutes(100);Clostridia(100);Clostridiales(100);Lachnospiraceae(100);
													Otu00430	89	Bacteria(100);Firmicutes(100);Clostridia(100);Clostridiales(100);Ruminococcaceae(97);
													Otu00431	88	Bacteria(100);Firmicutes(100);Clostridia(100);Clostridiales(100);Lachnospiraceae(99);
													Otu00432	87	Bacteria(100);Firmicutes(100);Clostridia(100);Clostridiales(100);Lachnospiraceae(100);
													Otu00433	87	Bacteria(100);Firmicutes(100);Clostridia(100);Clostridiales(100);Ruminococcaceae(100);Ruminococcaceae_UCG-014(100);
													Otu00434	85	Bacteria(100);Firmicutes(100);Clostridia(100);Clostridiales(100);Lachnospiraceae(98);
													Otu00435	85	Bacteria(100);Firmicutes(100);Clostridia(100);Clostridiales(100);Lachnospiraceae(100);Shuttleworthia(85);
													Otu00436	85	Bacteria(100);Firmicutes(100);Clostridia(100);Clostridiales(100);Ruminococcaceae(100);Ruminiclostridium_5(99);
													Otu00437	84	Bacteria(100);Firmicutes(100);Clostridia(100);Clostridiales(100);Lachnospiraceae(84);
													Otu00438	83	Bacteria(100);Firmicutes(100);Clostridia(100);Clostridiales(100);Lachnospiraceae(100);
													Otu00439	83	Bacteria(100);Firmicutes(100);Clostridia(100);Clostridiales(100);Ruminococcaceae(100);Ruminiclostridium_5(100);
													Otu00440	83	Bacteria(100);Firmicutes(100);Bacilli(100);Bacillales(100);Staphylococcaceae(100);Jeotgalicoccus(98);
													Otu00441	82	Bacteria(100);Firmicutes(100);Clostridia(100);Clostridiales(100);Lachnospiraceae(100);
													Otu00442	82	Bacteria(100);Firmicutes(100);Clostridia(100);Clostridiales(100);Ruminococcaceae(100);
													Otu00443	81	Bacteria(100);Firmicutes(99);Clostridia(99);Clostridiales(99);Lachnospiraceae(99);
													Otu00444	81	Bacteria(100);Firmicutes(100);Clostridia(100);Clostridiales(100);Lachnospiraceae(100);
													Otu00445	81	Bacteria(100);Firmicutes(99);Bacilli(86);Lactobacillales(84);Lactobacillales_unclassified(62);
													Otu00446	81	Bacteria(100);Firmicutes(100);Clostridia(97);Clostridiales(78);Clostridiales_unclassified(77);
													Otu00447	81	Bacteria(100);Firmicutes(100);Bacilli(100);Lactobacillales(100);Lactobacillales_unclassified(100);
													Otu00448	81	Bacteria(100);Firmicutes(100);Clostridia(100);Clostridiales(100);Lachnospiraceae(99);
													Otu00449	81	Bacteria(100);Bacteria_unclassified(98);Bacteria_unclassified(98);Bacteria_unclassified(98);Bacteria_unclassified(98);
													Otu00450	80	Bacteria(100);Firmicutes(100);Clostridia(100);Clostridiales(100);Lachnospiraceae(98);
													Otu00451	80	Bacteria(100);Firmicutes(100);Clostridia(100);Clostridiales(100);Lachnospiraceae(100);
													Otu00452	80	Bacteria(100);Firmicutes(100);Clostridia(100);Clostridiales(100);Lachnospiraceae(100);
													Otu00453	80	Bacteria(100);Firmicutes(100);Clostridia(100);Clostridiales(100);Lachnospiraceae(100);
													Otu00454	79	Bacteria(100);Firmicutes(100);Firmicutes_unclassified(97);Firmicutes_unclassified(97);Firmicutes_unclassified(97);
													Otu00455	79	Bacteria(100);Firmicutes(100);Clostridia(90);Clostridiales(90);Lachnospiraceae(89);
													Otu00456	79	Bacteria(100);Firmicutes(100);Clostridia(100);Clostridiales(100);Lachnospiraceae(100);Blautia(84);
													Otu00457	79	Bacteria(100);Firmicutes(100);Clostridia(100);Clostridiales(100);Lachnospiraceae(100);
													Otu00458	79	Bacteria(100);Firmicutes(100);Clostridia(100);Clostridiales(100);Ruminococcaceae(75);Ruminiclostridium_5(68);
													Otu00459	78	Bacteria(100);Firmicutes(100);Bacilli(99);Bacilli_unclassified(90);Bacilli_unclassified(90);
													Otu00460	78	Bacteria(100);Firmicutes(100);Clostridia(100);Clostridiales(100);Lachnospiraceae(100);
													Otu00461	78	Bacteria(100);Firmicutes(100);Clostridia(100);Clostridiales(100);Lachnospiraceae(100);
													Otu00462	78	Bacteria(100);Firmicutes(100);Clostridia(100);Clostridiales(100);Lachnospiraceae(100);
													Otu00463	78	Bacteria(100);Firmicutes(100);Clostridia(100);Clostridiales(100);Lachnospiraceae(100);
													Otu00464	78	Bacteria(100);Firmicutes(100);Clostridia(100);Clostridiales(100);Lachnospiraceae(100);
													Otu00465	77	Bacteria(100);Firmicutes(100);Erysipelotrichia(84);Erysipelotrichales(84);Erysipelotrichaceae(84);Turicibacter(84);
													Otu00466	77	Bacteria(100);Firmicutes(100);Clostridia(100);Clostridiales(100);Clostridiales_unclassified(95);
													Otu00467	77	Bacteria(100);Firmicutes(100);Clostridia(100);Clostridiales(100);Lachnospiraceae(100);
													Otu00468	76	Bacteria(100);Firmicutes(100);Clostridia(100);Clostridiales(100);Lachnospiraceae(98);
													Otu00469	76	Bacteria(100);Firmicutes(100);Clostridia(100);Clostridiales(100);Lachnospiraceae(99);
													Otu00470	76	Bacteria(100);Firmicutes(100);Clostridia(100);Clostridiales(100);Lachnospiraceae(100);Lachnospiraceae_FCS020_group(100);
													Otu00471	76	Bacteria(100);Firmicutes(100);Clostridia(100);Clostridiales(100);Ruminococcaceae(53);
													Otu00472	76	Bacteria(100);Firmicutes(98);Clostridia(86);Clostridiales(86);Lachnospiraceae(86);
													Otu00473	76	Bacteria(100);Firmicutes(100);Bacilli(100);Lactobacillales(100);Lactobacillaceae(79);Lactobacillus(79);
													Otu00474	76	Bacteria(100);Firmicutes(100);Clostridia(100);Clostridiales(100);Lachnospiraceae(100);
													Otu00475	75	Bacteria(100);Firmicutes(100);Clostridia(100);Clostridiales(100);Lachnospiraceae(100);
													Otu00476	75	Bacteria(100);Firmicutes(100);Clostridia(100);Clostridiales(100);Clostridiales_unclassified(91);
													Otu00477	75	Bacteria(100);Firmicutes(100);Clostridia(100);Clostridiales(100);Lachnospiraceae(100);
													Otu00478	75	Bacteria(100);Firmicutes(99);Clostridia(99);Clostridiales(99);Lachnospiraceae(80);
													Otu00479	75	Bacteria(100);Firmicutes(100);Clostridia(100);Clostridiales(100);Lachnospiraceae(100);
													Otu00480	75	Bacteria(100);Firmicutes(100);Clostridia(100);Clostridiales(100);Ruminococcaceae(100);
													Otu00481	75	Bacteria(100);Firmicutes(100);Clostridia(100);Clostridiales(100);Clostridiales_unclassified(64);
													Otu00482	74	Bacteria(100);Firmicutes(100);Clostridia(100);Clostridiales(100);Lachnospiraceae(100);
													Otu00483	74	Bacteria(100);Firmicutes(100);Clostridia(100);Clostridiales(100);Lachnospiraceae(100);
													Otu00484	73	Bacteria(100);Firmicutes(100);Clostridia(100);Clostridiales(100);Lachnospiraceae(100);Lachnospiraceae_UCG-010(99);
													Otu00485	73	Bacteria(100);Firmicutes(100);Clostridia(100);Clostridiales(100);Lachnospiraceae(100);
													Otu00486	73	Bacteria(100);Firmicutes(100);Clostridia(100);Clostridiales(100);Lachnospiraceae(100);
													Otu00487	73	Bacteria(100);Firmicutes(100);Clostridia(100);Clostridiales(100);Lachnospiraceae(94);
													Otu00488	73	Bacteria(100);Firmicutes(100);Clostridia(100);Clostridiales(100);Lachnospiraceae(100);
													Otu00489	73	Bacteria(100);Firmicutes(100);Clostridia(100);Clostridiales(100);Lachnospiraceae(100);
													Otu00490	72	Bacteria(100);Firmicutes(100);Clostridia(100);Clostridiales(100);Lachnospiraceae(100);
													Otu00491	72	Bacteria(100);Firmicutes(100);Clostridia(100);Clostridiales(100);Lachnospiraceae(98);
													Otu00492	72	Bacteria(100);Firmicutes(100);Erysipelotrichia(100);Erysipelotrichales(100);Erysipelotrichaceae(100);Erysipelatoclostridium(82);
													Otu00493	72	Bacteria(100);Firmicutes(100);Clostridia(100);Clostridiales(100);Lachnospiraceae(82);
													Otu00494	72	Bacteria(100);Firmicutes(100);Clostridia(100);Clostridiales(100);Clostridiaceae_1(100);
													Otu00495	71	Bacteria(100);Firmicutes(100);Clostridia(100);Clostridiales(100);Lachnospiraceae(100);
													Otu00496	71	Bacteria(100);Firmicutes(100);Clostridia(100);Clostridiales(100);Clostridiales_unclassified(96);
													Otu00497	71	Bacteria(100);Firmicutes(100);Clostridia(100);Clostridiales(100);Lachnospiraceae(100);
													Otu00498	71	Bacteria(100);Firmicutes(100);Clostridia(100);Clostridiales(100);Ruminococcaceae(99);
													Otu00499	70	Bacteria(100);Firmicutes(100);Clostridia(100);Clostridiales(100);Ruminococcaceae(89);Ruminiclostridium_5(68);
													Otu00500	70	Bacteria(100);Firmicutes(100);Clostridia(100);Clostridiales(100);Lachnospiraceae(100);
													Otu00501	70	Bacteria(100);Firmicutes(100);Bacilli(100);Lactobacillales(100);Lactobacillaceae(72);Lactobacillus(72);
													Otu00502	70	Bacteria(100);Firmicutes(100);Clostridia(100);Clostridiales(100);Clostridiales_unclassified(86);
													Otu00503	70	Bacteria(100);Firmicutes(100);Clostridia(100);Clostridiales(100);Lachnospiraceae(100);
													Otu00504	69	Bacteria(100);Firmicutes(100);Firmicutes_unclassified(64);Firmicutes_unclassified(64);Firmicutes_unclassified(64);
													Otu00505	69	Bacteria(100);Firmicutes(100);Clostridia(100);Clostridiales(100);Lachnospiraceae(100);
													Otu00506	69	Bacteria(100);Firmicutes(100);Clostridia(100);Clostridiales(100);Lachnospiraceae(100);
													Otu00507	69	Bacteria(100);Firmicutes(100);Clostridia(99);Clostridiales(99);Clostridiales_vadinBB60_group(74);
													Otu00508	68	Bacteria(100);Firmicutes(99);Clostridia(80);Clostridiales(78);
													Otu00509	68	Bacteria(100);Firmicutes(100);Clostridia(100);Clostridiales(100);Lachnospiraceae(100);
													Otu00510	68	Bacteria(100);Firmicutes(100);Clostridia(100);Clostridiales(100);Ruminococcaceae(98);
													Otu00511	68	Bacteria(100);Firmicutes(100);Clostridia(100);Clostridiales(100);Lachnospiraceae(100);
													Otu00512	67	Bacteria(100);Proteobacteria(100);Epsilonproteobacteria(100);Campylobacterales(100);Campylobacteraceae(100);Campylobacter(100);
													Otu00513	67	Bacteria(100);Firmicutes(100);Clostridia(100);Clostridiales(100);Lachnospiraceae(100);
													Otu00514	67	Bacteria(100);Firmicutes(100);Clostridia(100);Clostridiales(100);Lachnospiraceae(100);
													Otu00515	67	Bacteria(100);Firmicutes(100);Clostridia(100);Clostridiales(100);Lachnospiraceae(96);Shuttleworthia(87);
													Otu00516	66	Bacteria(100);Firmicutes(100);Clostridia(100);Clostridiales(100);Lachnospiraceae(100);
													Otu00517	66	Bacteria(100);Firmicutes(100);Clostridia(100);Clostridiales(100);Lachnospiraceae(100);
													Otu00518	66	Bacteria(100);Firmicutes(100);Firmicutes_unclassified(85);Firmicutes_unclassified(85);Firmicutes_unclassified(85);
													Otu00519	66	Bacteria(100);Firmicutes(100);Clostridia(97);Clostridiales(97);Lachnospiraceae(97);
													Otu00520	66	Bacteria(100);Firmicutes(100);Clostridia(100);Clostridiales(100);Lachnospiraceae(100);
													Otu00521	65	Bacteria(100);Firmicutes(100);Clostridia(100);Clostridiales(100);Ruminococcaceae(96);
													Otu00522	65	Bacteria(100);Firmicutes(100);Clostridia(100);Clostridiales(100);Lachnospiraceae(100);
													Otu00523	65	Bacteria(100);Firmicutes(100);Clostridia(100);Clostridiales(100);Lachnospiraceae(100);
													Otu00524	65	Bacteria(100);Firmicutes(100);Clostridia(100);Clostridiales(100);Lachnospiraceae(100);
													Otu00525	65	Bacteria(100);Firmicutes(100);Clostridia(100);Clostridiales(100);Lachnospiraceae(100);
													Otu00526	65	Bacteria(100);Firmicutes(100);Clostridia(100);Clostridiales(100);Lachnospiraceae(100);
													Otu00527	64	Bacteria(100);Firmicutes(100);Clostridia(100);Clostridiales(100);Lachnospiraceae(100);
													Otu00528	64	Bacteria(100);Firmicutes(100);Clostridia(100);Clostridiales(100);Lachnospiraceae(100);
													Otu00529	64	Bacteria(100);Firmicutes(100);Firmicutes_unclassified(100);Firmicutes_unclassified(100);
													Otu00530	64	Bacteria(100);Firmicutes(100);Clostridia(100);Clostridiales(100);Ruminococcaceae(100);
													Otu00531	64	Bacteria(100);Firmicutes(100);Clostridia(100);Clostridiales(100);Ruminococcaceae(77);
													Otu00532	64	Bacteria(100);Firmicutes(100);Clostridia(100);Clostridiales(100);Lachnospiraceae(100);
													Otu00533	63	Bacteria(100);Firmicutes(100);Clostridia(100);Clostridiales(100);Lachnospiraceae(100);
													Otu00534	63	Bacteria(100);Firmicutes(100);Clostridia(100);Clostridiales(100);Lachnospiraceae(91);
													Otu00535	63	Bacteria(100);Firmicutes(100);Clostridia(100);Clostridiales(100);Lachnospiraceae(99);
													Otu00536	63	Bacteria(100);Firmicutes(100);Bacilli(100);Lactobacillales(100);Aerococcaceae(100);Aerococcus(100);
													Otu00537	62	Bacteria(100);Firmicutes(100);Clostridia(100);Clostridiales(100);Lachnospiraceae(70);
													Otu00538	61	Bacteria(100);Firmicutes(100);Clostridia(99);Clostridiales(99);Ruminococcaceae(71);
													Otu00539	61	Bacteria(100);Firmicutes(100);Clostridia(100);Clostridiales(100);Lachnospiraceae(100);
													Otu00540	61	Bacteria(100);Firmicutes(100);Clostridia(100);Clostridiales(100);Lachnospiraceae(100);
													Otu00541	61	Bacteria(100);Firmicutes(100);Clostridia(100);Clostridiales(100);Lachnospiraceae(100);
													Otu00542	61	Bacteria(100);Firmicutes(100);Clostridia(100);Clostridiales(100);Lachnospiraceae(99);
													Otu00543	61	Bacteria(100);Firmicutes(100);Clostridia(100);Clostridiales(100);Clostridiales_unclassified(96);
													Otu00544	60	Bacteria(100);Firmicutes(100);Clostridia(100);Clostridiales(100);Lachnospiraceae(100);
													Otu00545	60	Bacteria(100);Firmicutes(100);Clostridia(100);Clostridiales(100);Lachnospiraceae(100);
													Otu00546	60	Bacteria(100);Firmicutes(100);Clostridia(100);Clostridiales(100);Lachnospiraceae(97);
													Otu00547	60	Bacteria(100);Firmicutes(100);Clostridia(100);Clostridiales(100);Lachnospiraceae(100);
													Otu00548	60	Bacteria(100);Firmicutes(100);Clostridia(99);Clostridiales(97);
													Otu00549	60	Bacteria(100);Firmicutes(100);Clostridia(100);Clostridiales(100);Lachnospiraceae(100);
													Otu00550	60	Bacteria(100);Firmicutes(100);Clostridia(100);Clostridiales(100);Clostridiales_unclassified(61);
													Otu00551	60	Bacteria(100);Firmicutes(100);Clostridia(100);Clostridiales(100);Ruminococcaceae(97);Ruminiclostridium_5(87);
													Otu00552	60	Bacteria(100);Firmicutes(100);Clostridia(100);Clostridiales(100);Lachnospiraceae(100);
													Otu00553	60	Bacteria(100);Firmicutes(100);Clostridia(100);Clostridiales(100);Ruminococcaceae(100);
													Otu00554	60	Bacteria(100);Firmicutes(100);Clostridia(100);Clostridiales(100);Clostridiales_vadinBB60_group(99);
													Otu00555	60	Bacteria(100);Firmicutes(90);Clostridia(82);Clostridiales(82);Clostridiales_unclassified(80);
													Otu00556	60	Bacteria(100);Firmicutes(100);Clostridia(85);Clostridiales(80);Lachnospiraceae(70);
													Otu00557	59	Bacteria(100);Firmicutes(100);Clostridia(100);Clostridiales(100);Lachnospiraceae(100);
													Otu00558	59	Bacteria(100);Proteobacteria(100);Gammaproteobacteria(100);Enterobacteriales(89);Enterobacteriaceae(89);
													Otu00559	59	Bacteria(100);Firmicutes(100);Clostridia(100);Clostridiales(100);Ruminococcaceae(82);Anaerotruncus(77);
													Otu00560	59	Bacteria(100);Firmicutes(97);Bacilli(97);Lactobacillales(97);Lactobacillales_unclassified(97);
													Otu00561	59	Bacteria(100);Firmicutes(100);Clostridia(100);Clostridiales(100);Lachnospiraceae(100);
													Otu00562	59	Bacteria(100);Firmicutes(100);Bacilli(99);Lactobacillales(97);Streptococcaceae(55);
													Otu00563	59	Bacteria(100);Firmicutes(100);Clostridia(100);Clostridiales(100);Lachnospiraceae(100);
													Otu00564	58	Bacteria(100);Firmicutes(100);Clostridia(100);Clostridiales(100);Lachnospiraceae(100);
													Otu00565	58	Bacteria(100);Firmicutes(100);Clostridia(100);Clostridiales(100);Ruminococcaceae(99);
													Otu00566	58	Bacteria(100);Firmicutes(100);Clostridia(100);Clostridiales(100);Lachnospiraceae(100);
													Otu00567	58	Bacteria(100);Firmicutes(100);Clostridia(100);Clostridiales(100);Lachnospiraceae(100);
													Otu00568	58	Bacteria(100);Firmicutes(100);Clostridia(100);Clostridiales(100);Clostridiales_unclassified(88);
													Otu00569	57	Bacteria(100);Firmicutes(100);Clostridia(100);Clostridiales(100);Lachnospiraceae(100);
													Otu00570	57	Bacteria(100);Firmicutes(100);Clostridia(100);Clostridiales(100);Lachnospiraceae(100);
													Otu00571	57	Bacteria(100);Firmicutes(100);Clostridia(100);Clostridiales(100);Lachnospiraceae(100);
													Otu00572	57	Bacteria(100);Firmicutes(100);Clostridia(100);Clostridiales(100);Ruminococcaceae(85);
													Otu00573	56	Bacteria(100);Firmicutes(100);Bacilli(100);Lactobacillales(100);Lactobacillales_unclassified(93);
													Otu00574	56	Bacteria(100);Firmicutes(100);Bacilli(99);Lactobacillales(86);Lactobacillales_unclassified(81);
													Otu00575	56	Bacteria(100);Firmicutes(100);Bacilli(56);Lactobacillales(56);Lactobacillales_unclassified(52);
													Otu00576	56	Bacteria(100);Firmicutes(100);Clostridia(100);Clostridiales(100);Lachnospiraceae(86);
													Otu00577	56	Bacteria(100);Firmicutes(100);Clostridia(100);Clostridiales(100);Clostridiales_unclassified(92);
													Otu00578	56	Bacteria(100);Firmicutes(100);Clostridia(100);Clostridiales(100);Ruminococcaceae(77);
													Otu00579	55	Bacteria(100);Firmicutes(100);Clostridia(100);Clostridiales(100);Lachnospiraceae(100);
													Otu00580	55	Bacteria(100);Firmicutes(100);Clostridia(100);Clostridiales(100);Lachnospiraceae(100);
													Otu00581	55	Bacteria(100);Firmicutes(100);Clostridia(100);Clostridiales(100);Clostridiales_unclassified(79);
													Otu00582	55	Bacteria(100);Firmicutes(100);Clostridia(100);Clostridiales(100);Lachnospiraceae(100);
													Otu00583	55	Bacteria(100);Firmicutes(100);Bacilli(100);Lactobacillales(100);Streptococcaceae(100);Streptococcus(100);
													Otu00584	54	Bacteria(100);Firmicutes(100);Clostridia(100);Clostridiales(100);Clostridiales_unclassified(80);
													Otu00585	54	Bacteria(100);Firmicutes(100);Clostridia(100);Clostridiales(100);Lachnospiraceae(100);
													Otu00586	54	Bacteria(100);Firmicutes(100);Clostridia(100);Clostridiales(100);Clostridiales_unclassified(80);
													Otu00587	54	Bacteria(100);Firmicutes(100);Clostridia(100);Clostridiales(100);Ruminococcaceae(95);
													Otu00588	54	Bacteria(100);Proteobacteria(100);Epsilonproteobacteria(100);Campylobacterales(100);Campylobacteraceae(100);Campylobacter(100);
													Otu00589	54	Bacteria(100);Firmicutes(100);Clostridia(99);Clostridiales(99);Clostridiales_unclassified(62);
													Otu00590	54	Bacteria(100);Firmicutes(100);Clostridia(100);Clostridiales(100);Ruminococcaceae(97);
													Otu00591	53	Bacteria(100);Firmicutes(100);Clostridia(100);Clostridiales(100);Ruminococcaceae(100);
													Otu00592	53	Bacteria(100);Firmicutes(100);Clostridia(100);Clostridiales(100);Lachnospiraceae(89);
													Otu00593	53	Bacteria(100);Firmicutes(100);Clostridia(100);Clostridiales(100);Lachnospiraceae(100);
													Otu00594	53	Bacteria(100);Firmicutes(100);Clostridia(100);Clostridiales(100);Lachnospiraceae(99);
													Otu00595	53	Bacteria(100);Firmicutes(100);Clostridia(100);Clostridiales(100);Lachnospiraceae(100);
													Otu00596	53	Bacteria(100);Firmicutes(100);Firmicutes_unclassified(70);Firmicutes_unclassified(70);Firmicutes_unclassified(70);
													Otu00597	53	Bacteria(100);Firmicutes(100);Clostridia(80);Clostridiales(78);Clostridiales_unclassified(70);
													Otu00598	52	Bacteria(100);Firmicutes(100);Clostridia(100);Clostridiales(100);Ruminococcaceae(83);
													Otu00599	52	Bacteria(100);Firmicutes(100);Clostridia(100);Clostridiales(100);Ruminococcaceae(70);Pseudoflavonifractor(56);
													Otu00600	52	Bacteria(100);Firmicutes(100);Clostridia(100);Clostridiales(100);Lachnospiraceae(100);
													Otu00601	52	Bacteria(100);Firmicutes(100);Clostridia(100);Clostridiales(100);Lachnospiraceae(100);
													Otu00602	52	Bacteria(100);Firmicutes(100);Clostridia(100);Clostridiales(100);Lachnospiraceae(75);
													Otu00603	52	Bacteria(100);Firmicutes(100);Clostridia(100);Clostridiales(100);Lachnospiraceae(100);
													Otu00604	51	Bacteria(100);Firmicutes(100);Clostridia(100);Clostridiales(100);Lachnospiraceae(99);
													Otu00605	51	Bacteria(100);Firmicutes(100);Clostridia(100);Clostridiales(100);Clostridiales_unclassified(53);
													Otu00606	51	Bacteria(100);Firmicutes(100);Clostridia(100);Clostridiales(100);Lachnospiraceae(100);
													Otu00607	51	Bacteria(100);Firmicutes(100);Clostridia(100);Clostridiales(100);Lachnospiraceae(100);
													Otu00608	51	Bacteria(100);Firmicutes(100);Clostridia(100);Clostridiales(100);Lachnospiraceae(100);
													Otu00609	51	Bacteria(100);Firmicutes(100);Clostridia(100);Clostridiales(100);Lachnospiraceae(73);
													Otu00610	51	Bacteria(100);Firmicutes(100);Clostridia(99);Clostridiales(99);Lachnospiraceae(99);
													Otu00611	51	Bacteria(100);Firmicutes(100);Clostridia(100);Clostridiales(100);Lachnospiraceae(100);
													Otu00612	51	Bacteria(100);Firmicutes(100);Clostridia(100);Clostridiales(100);Lachnospiraceae(100);
													Otu00613	51	Bacteria(100);Firmicutes(100);Clostridia(100);Clostridiales(100);Lachnospiraceae(89);
													Otu00614	50	Bacteria(100);Firmicutes(100);Clostridia(100);Clostridiales(100);Lachnospiraceae(100);
													Otu00615	50	Bacteria(100);Firmicutes(100);Clostridia(94);Clostridiales(94);Lachnospiraceae(86);
													Otu00616	50	Bacteria(100);Firmicutes(100);Clostridia(100);Clostridiales(100);Lachnospiraceae(100);
													Otu00617	50	Bacteria(100);Firmicutes(100);Clostridia(100);Clostridiales(100);Ruminococcaceae(100);
													Otu00618	50	Bacteria(100);Firmicutes(100);Clostridia(100);Clostridiales(100);Lachnospiraceae(66);
													Otu00619	50	Bacteria(100);Firmicutes(96);Clostridia(96);Clostridiales(96);Clostridiales_unclassified(72);
													Otu00620	50	Bacteria(100);Firmicutes(100);Clostridia(100);Clostridiales(100);Clostridiales_unclassified(94);
													Otu00621	49	Bacteria(100);Firmicutes(100);Clostridia(100);Clostridiales(100);Ruminococcaceae(100);
													Otu00622	49	Bacteria(100);Firmicutes(100);Clostridia(100);Clostridiales(100);Ruminococcaceae(78);
													Otu00623	49	Bacteria(100);Firmicutes(100);Clostridia(100);Clostridiales(100);Ruminococcaceae(72);
													Otu00624	49	Bacteria(100);Firmicutes(100);Clostridia(100);Clostridiales(100);Lachnospiraceae(100);
													Otu00625	49	Bacteria(100);Firmicutes(100);Bacilli(100);Lactobacillales(100);Aerococcaceae(100);Facklamia(100);
													Otu00626	49	Bacteria(100);Firmicutes(100);Clostridia(100);Clostridiales(100);Lachnospiraceae(96);
													Otu00627	49	Bacteria(100);Firmicutes(100);Clostridia(100);Clostridiales(100);Lachnospiraceae(100);
													Otu00628	49	Bacteria(100);Firmicutes(100);Clostridia(96);Clostridiales(96);Lachnospiraceae(94);
													Otu00629	48	Bacteria(100);Firmicutes(100);Clostridia(100);Clostridiales(100);Lachnospiraceae(61);
													Otu00630	48	Bacteria(100);Firmicutes(100);Bacilli(88);Lactobacillales(84);Streptococcaceae(65);Streptococcus(65);
													Otu00631	48	Bacteria(100);Firmicutes(100);Clostridia(100);Clostridiales(100);Lachnospiraceae(100);
													Otu00632	48	Bacteria(100);Firmicutes(100);Clostridia(100);Clostridiales(100);Lachnospiraceae(100);
													Otu00633	48	Bacteria(100);Firmicutes(100);Clostridia(100);Clostridiales(100);Ruminococcaceae(88);Ruminococcaceae_UCG-014(86);
													Otu00634	48	Bacteria(100);Firmicutes(100);Clostridia(100);Clostridiales(100);Clostridiales_unclassified(92);
													Otu00635	48	Bacteria(100);Firmicutes(100);Clostridia(100);Clostridiales(100);Lachnospiraceae(100);
													Otu00636	48	Bacteria(100);Firmicutes(100);Clostridia(100);Clostridiales(100);Lachnospiraceae(100);
													Otu00637	48	Bacteria(100);Firmicutes(100);Clostridia(100);Clostridiales(100);Lachnospiraceae(100);
													Otu00638	48	Bacteria(100);Firmicutes(100);Clostridia(100);Clostridiales(100);Lachnospiraceae(100);
													Otu00639	47	Bacteria(100);Firmicutes(100);Erysipelotrichia(100);Erysipelotrichales(100);Erysipelotrichaceae(100);Erysipelatoclostridium(96);
													Otu00640	47	Bacteria(100);Firmicutes(100);Clostridia(98);Clostridiales(98);Lachnospiraceae(98);
													Otu00641	47	Bacteria(100);Firmicutes(100);Clostridia(98);Clostridiales(90);Ruminococcaceae(77);
													Otu00642	47	Bacteria(100);Firmicutes(100);Clostridia(100);Clostridiales(100);Lachnospiraceae(98);
													Otu00643	47	Bacteria(100);Firmicutes(100);Clostridia(100);Clostridiales(100);Clostridiales_unclassified(66);
													Otu00644	47	Bacteria(100);Firmicutes(100);Clostridia(100);Clostridiales(100);Lachnospiraceae(100);
													Otu00645	47	Bacteria(100);Firmicutes(100);Clostridia(100);Clostridiales(100);Lachnospiraceae(100);
													Otu00646	47	Bacteria(100);Firmicutes(100);Clostridia(100);Clostridiales(100);Lachnospiraceae(100);
													Otu00647	46	Bacteria(100);Firmicutes(100);Clostridia(100);Clostridiales(100);Lachnospiraceae(100);
													Otu00648	46	Bacteria(100);Firmicutes(100);Clostridia(98);Clostridiales(98);Lachnospiraceae(92);
													Otu00649	46	Bacteria(100);Firmicutes(100);Clostridia(100);Clostridiales(100);Lachnospiraceae(100);
													Otu00650	46	Bacteria(100);Firmicutes(100);Clostridia(100);Clostridiales(100);Ruminococcaceae(87);Ruminiclostridium_5(81);
													Otu00651	46	Bacteria(100);Firmicutes(100);Clostridia(100);Clostridiales(100);Lachnospiraceae(100);
													Otu00652	46	Bacteria(100);Firmicutes(100);Clostridia(100);Clostridiales(100);Lachnospiraceae(96);
													Otu00653	45	Bacteria(100);Firmicutes(100);Clostridia(100);Clostridiales(100);Lachnospiraceae(100);
													Otu00654	45	Bacteria(100);Firmicutes(100);Clostridia(100);Clostridiales(100);Lachnospiraceae(98);
													Otu00655	45	Bacteria(100);Firmicutes(100);Clostridia(100);Clostridiales(100);Lachnospiraceae(100);
													Otu00656	45	Bacteria(100);Firmicutes(100);Clostridia(100);Clostridiales(100);Clostridiales_unclassified(87);
													Otu00657	45	Bacteria(100);Firmicutes(100);Clostridia(100);Clostridiales(100);Lachnospiraceae(100);
													Otu00658	44	Bacteria(100);Firmicutes(100);Clostridia(87);Clostridiales(53);
													Otu00659	44	Bacteria(100);Firmicutes(100);Clostridia(100);Clostridiales(100);Lachnospiraceae(100);
													Otu00660	44	Bacteria(100);Firmicutes(100);Clostridia(100);Clostridiales(100);Lachnospiraceae(100);
													Otu00661	44	Bacteria(100);Firmicutes(100);Clostridia(100);Clostridiales(100);Ruminococcaceae(91);
													Otu00662	44	Bacteria(100);Firmicutes(100);Clostridia(100);Clostridiales(100);Clostridiales_vadinBB60_group(85);
													Otu00663	44	Bacteria(100);Firmicutes(100);Clostridia(100);Clostridiales(100);Lachnospiraceae(100);
													Otu00664	44	Bacteria(100);Firmicutes(100);Erysipelotrichia(91);Erysipelotrichales(91);Erysipelotrichaceae(91);Erysipelatoclostridium(80);
													Otu00665	44	Bacteria(100);Firmicutes(100);Clostridia(100);Clostridiales(100);Lachnospiraceae(100);
													Otu00666	44	Bacteria(100);Firmicutes(100);Clostridia(100);Clostridiales(100);Ruminococcaceae(98);
													Otu00667	44	Bacteria(100);Firmicutes(100);Clostridia(66);Clostridiales(53);Clostridiales_unclassified(53);
													Otu00668	44	Bacteria(100);Firmicutes(100);Clostridia(100);Clostridiales(100);Lachnospiraceae(98);
													Otu00669	43	Bacteria(100);Firmicutes(100);Clostridia(100);Clostridiales(100);Lachnospiraceae(89);
													Otu00670	43	Bacteria(100);Firmicutes(100);Clostridia(100);Clostridiales(100);Lachnospiraceae(100);Shuttleworthia(68);
													Otu00671	43	Bacteria(100);Firmicutes(100);Clostridia(100);Clostridiales(100);Lachnospiraceae(100);
													Otu00672	43	Bacteria(100);Firmicutes(100);Clostridia(100);Clostridiales(98);Ruminococcaceae(94);
													Otu00673	43	Bacteria(100);Firmicutes(100);Clostridia(100);Clostridiales(100);Ruminococcaceae(100);
													Otu00674	43	Bacteria(100);Firmicutes(100);Clostridia(100);Clostridiales(100);Lachnospiraceae(100);
													Otu00675	43	Bacteria(100);Firmicutes(100);Clostridia(100);Clostridiales(100);Lachnospiraceae(100);
													Otu00676	43	Bacteria(100);Firmicutes(100);Clostridia(98);Clostridiales(98);Ruminococcaceae(52);
													Otu00677	43	Bacteria(100);Firmicutes(100);Clostridia(100);Clostridiales(100);Lachnospiraceae(100);
													Otu00678	43	Bacteria(100);Firmicutes(100);Clostridia(100);Clostridiales(100);Lachnospiraceae(100);
													Otu00679	42	Bacteria(100);Firmicutes(100);Clostridia(100);Clostridiales(100);Lachnospiraceae(100);
													Otu00680	42	Bacteria(100);Firmicutes(100);Clostridia(100);Clostridiales(100);Lachnospiraceae(100);
													Otu00681	42	Bacteria(100);Firmicutes(100);Clostridia(100);Clostridiales(100);Lachnospiraceae(100);
													Otu00682	42	Bacteria(100);Firmicutes(100);Clostridia(100);Clostridiales(100);Ruminococcaceae(100);
													Otu00683	42	Bacteria(100);Firmicutes(100);Clostridia(100);Clostridiales(100);Ruminococcaceae(100);Ruminiclostridium_5(100);
													Otu00684	42	Bacteria(100);Firmicutes(100);Clostridia(100);Clostridiales(98);Lachnospiraceae(98);
													Otu00685	42	Bacteria(100);Firmicutes(100);Clostridia(100);Clostridiales(100);Clostridiales_unclassified(60);
													Otu00686	42	Bacteria(100);Firmicutes(100);Clostridia(100);Clostridiales(100);Clostridiales_unclassified(77);
													Otu00687	42	Bacteria(100);Firmicutes(100);Clostridia(100);Clostridiales(100);Ruminococcaceae(79);
													Otu00688	42	Bacteria(100);Firmicutes(100);Clostridia(100);Clostridiales(100);Lachnospiraceae(100);
													Otu00689	42	Bacteria(100);Firmicutes(100);Clostridia(100);Clostridiales(100);Lachnospiraceae(67);
													Otu00690	42	Bacteria(100);Firmicutes(100);Clostridia(100);Clostridiales(100);Lachnospiraceae(100);
													Otu00691	41	Bacteria(100);Firmicutes(100);Clostridia(100);Clostridiales(100);Lachnospiraceae(100);
													Otu00692	41	Bacteria(100);Firmicutes(100);Clostridia(100);Clostridiales(100);Lachnospiraceae(100);
													Otu00693	41	Bacteria(100);Firmicutes(100);Clostridia(100);Clostridiales(100);Lachnospiraceae(100);
													Otu00694	41	Bacteria(100);Firmicutes(100);Clostridia(100);Clostridiales(100);Lachnospiraceae(100);
													Otu00695	41	Bacteria(100);Firmicutes(96);Clostridia(93);Clostridiales(93);Ruminococcaceae(64);
													Otu00696	41	Bacteria(100);Firmicutes(100);Clostridia(100);Clostridiales(100);Clostridiales_unclassified(91);
													Otu00697	41	Bacteria(100);Firmicutes(100);Bacilli(93);Lactobacillales(91);Lactobacillales_unclassified(59);
													Otu00698	41	Bacteria(100);Firmicutes(100);Bacilli(100);Lactobacillales(100);Streptococcaceae(64);Streptococcus(64);
													Otu00699	41	Bacteria(100);Firmicutes(100);Clostridia(98);Clostridiales(98);Lachnospiraceae(98);
													Otu00700	41	Bacteria(100);Firmicutes(100);Clostridia(100);Clostridiales(100);Ruminococcaceae(100);Ruminiclostridium_5(91);
													Otu00701	41	Bacteria(100);Firmicutes(100);Clostridia(100);Clostridiales(100);Lachnospiraceae(98);
													Otu00702	41	Bacteria(100);Firmicutes(100);Clostridia(100);Clostridiales(100);Lachnospiraceae(100);
													Otu00703	41	Bacteria(100);Firmicutes(100);Clostridia(93);Clostridiales(93);Lachnospiraceae(93);
													Otu00704	40	Bacteria(100);Firmicutes(100);Clostridia(100);Clostridiales(100);Lachnospiraceae(100);
													Otu00705	40	Bacteria(100);Firmicutes(100);Clostridia(100);Clostridiales(100);Lachnospiraceae(100);
													Otu00706	40	Bacteria(100);Firmicutes(100);Clostridia(100);Clostridiales(100);Lachnospiraceae(100);
													Otu00707	40	Bacteria(100);Firmicutes(100);Clostridia(100);Clostridiales(100);Ruminococcaceae(93);Anaerotruncus(90);
													Otu00708	40	Bacteria(100);Firmicutes(100);Clostridia(100);Clostridiales(100);Ruminococcaceae(93);
													Otu00709	40	Bacteria(100);Firmicutes(100);Clostridia(100);Clostridiales(100);Ruminococcaceae(100);Ruminiclostridium_5(100);
													Otu00710	40	Bacteria(100);Firmicutes(100);Clostridia(100);Clostridiales(100);Lachnospiraceae(100);
													Otu00711	40	Bacteria(100);Firmicutes(100);Erysipelotrichia(68);Erysipelotrichales(68);Erysipelotrichaceae(68);Turicibacter(68);
													Otu00712	40	Bacteria(100);Firmicutes(100);Clostridia(100);Clostridiales(100);Lachnospiraceae(100);
													Otu00713	40	Bacteria(100);Firmicutes(100);Clostridia(100);Clostridiales(100);Lachnospiraceae(93);
													Otu00714	40	Bacteria(100);Firmicutes(100);Clostridia(100);Clostridiales(100);Lachnospiraceae(100);
													Otu00715	40	Bacteria(100);Firmicutes(100);Clostridia(100);Clostridiales(100);Lachnospiraceae(100);
													Otu00716	39	Bacteria(100);Firmicutes(100);Clostridia(100);Clostridiales(100);Ruminococcaceae(95);Anaerotruncus(93);
													Otu00717	39	Bacteria(100);Firmicutes(100);Clostridia(100);Clostridiales(100);Lachnospiraceae(100);
													Otu00718	39	Bacteria(100);Firmicutes(100);Clostridia(100);Clostridiales(100);Lachnospiraceae(100);
													Otu00719	39	Bacteria(100);Firmicutes(100);Clostridia(100);Clostridiales(100);Lachnospiraceae(100);
													Otu00720	39	Bacteria(100);Firmicutes(100);Clostridia(93);Clostridiales(93);Lachnospiraceae(93);
													Otu00721	39	Bacteria(100);Firmicutes(100);Clostridia(100);Clostridiales(100);Clostridiales_unclassified(65);
													Otu00722	39	Bacteria(100);Firmicutes(100);Firmicutes_unclassified(88);Firmicutes_unclassified(88);Firmicutes_unclassified(88);
													Otu00723	39	Bacteria(100);Firmicutes(100);Clostridia(100);Clostridiales(100);Lachnospiraceae(100);
													Otu00724	39	Bacteria(100);Firmicutes(100);Clostridia(100);Clostridiales(100);Lachnospiraceae(100);
													Otu00725	39	Bacteria(100);Firmicutes(100);Clostridia(95);Clostridiales(95);Ruminococcaceae(62);Ruminiclostridium_5(62);
													Otu00726	39	Bacteria(100);Firmicutes(100);Clostridia(100);Clostridiales(100);Ruminococcaceae(80);Ruminococcaceae_UCG-014(80);
													Otu00727	39	Bacteria(100);Firmicutes(100);Clostridia(100);Clostridiales(100);Lachnospiraceae(100);
													Otu00728	39	Bacteria(100);Firmicutes(100);Firmicutes_unclassified(95);Firmicutes_unclassified(95);Firmicutes_unclassified(95);
													Otu00729	39	Bacteria(100);Firmicutes(100);Clostridia(100);Clostridiales(100);Lachnospiraceae(100);
													Otu00730	38	Bacteria(100);Firmicutes(100);Clostridia(100);Clostridiales(100);
													Otu00731	38	Bacteria(100);Firmicutes(100);Clostridia(100);Clostridiales(100);Ruminococcaceae(100);
													Otu00732	38	Bacteria(100);Firmicutes(100);Clostridia(98);Clostridiales(98);Lachnospiraceae(98);
													Otu00733	38	Bacteria(100);Firmicutes(100);Clostridia(69);Clostridiales(69);Lachnospiraceae(69);
													Otu00734	38	Bacteria(100);Firmicutes(100);Clostridia(100);Clostridiales(100);Lachnospiraceae(87);
													Otu00735	38	Bacteria(100);Firmicutes(100);Clostridia(100);Clostridiales(100);Lachnospiraceae(100);Shuttleworthia(56);
													Otu00736	38	Bacteria(100);Firmicutes(100);Clostridia(100);Clostridiales(100);Ruminococcaceae(100);[Eubacterium]_coprostanoligenes_group(100);
													Otu00737	38	Bacteria(100);Firmicutes(100);Clostridia(100);Clostridiales(100);Ruminococcaceae(100);Ruminiclostridium_5(100);
													Otu00738	38	Bacteria(100);Firmicutes(100);Clostridia(100);Clostridiales(100);Lachnospiraceae(100);
													Otu00739	37	Bacteria(100);Firmicutes(100);Clostridia(100);Clostridiales(100);Lachnospiraceae(95);
													Otu00740	37	Bacteria(100);Firmicutes(100);Clostridia(100);Clostridiales(100);Clostridiales_unclassified(60);
													Otu00741	37	Bacteria(100);Firmicutes(100);Clostridia(100);Clostridiales(100);Ruminococcaceae(100);Flavonifractor(79);
													Otu00742	37	Bacteria(100);Firmicutes(100);Clostridia(100);Clostridiales(100);Lachnospiraceae(100);
													Otu00743	37	Bacteria(100);Firmicutes(100);Clostridia(100);Clostridiales(100);Ruminococcaceae(100);
													Otu00744	37	Bacteria(100);Firmicutes(100);Clostridia(100);Clostridiales(100);Lachnospiraceae(100);
													Otu00745	37	Bacteria(100);Firmicutes(100);Clostridia(63);Clostridiales(63);Lachnospiraceae(63);
													Otu00746	37	Bacteria(100);Firmicutes(100);Clostridia(100);Clostridiales(100);Ruminococcaceae(76);
													Otu00747	37	Bacteria(100);Firmicutes(87);Clostridia(84);Clostridiales(84);Ruminococcaceae(84);[Eubacterium]_coprostanoligenes_group(82);
													Otu00748	37	Bacteria(100);Firmicutes(100);Clostridia(100);Clostridiales(100);Lachnospiraceae(100);
													Otu00749	37	Bacteria(100);Firmicutes(100);Clostridia(100);Clostridiales(100);Lachnospiraceae(100);
													Otu00750	37	Bacteria(100);Firmicutes(100);Clostridia(100);Clostridiales(100);Lachnospiraceae(100);
													Otu00751	37	Bacteria(100);Firmicutes(100);Clostridia(100);Clostridiales(100);Ruminococcaceae(100);Ruminiclostridium(52);
													Otu00752	37	Bacteria(100);Firmicutes(100);Clostridia(100);Clostridiales(100);Ruminococcaceae(100);Ruminiclostridium_5(100);
													Otu00753	37	Bacteria(100);Firmicutes(100);Clostridia(100);Clostridiales(100);Lachnospiraceae(100);
													Otu00754	36	Bacteria(100);Firmicutes(100);Clostridia(100);Clostridiales(100);Ruminococcaceae(100);Ruminococcaceae_UCG-014(100);
													Otu00755	36	Bacteria(100);Firmicutes(100);Clostridia(100);Clostridiales(100);Ruminococcaceae(100);Ruminiclostridium_5(59);
													Otu00756	36	Bacteria(100);Firmicutes(100);Firmicutes_unclassified(78);Firmicutes_unclassified(78);Firmicutes_unclassified(78);
													Otu00757	36	Bacteria(100);Firmicutes(100);Clostridia(100);Clostridiales(100);Lachnospiraceae(100);
													Otu00758	36	Bacteria(100);Actinobacteria(100);Coriobacteriia(100);Coriobacteriales(100);Coriobacteriaceae(100);
													Otu00759	36	Bacteria(100);Firmicutes(100);Clostridia(100);Clostridiales(100);Lachnospiraceae(100);
													Otu00760	36	Bacteria(100);Firmicutes(100);Clostridia(100);Clostridiales(100);Lachnospiraceae(100);
													Otu00761	36	Bacteria(100);Firmicutes(100);Clostridia(100);Clostridiales(100);Ruminococcaceae(100);
													Otu00762	36	Bacteria(100);Firmicutes(100);Clostridia(100);Clostridiales(100);Lachnospiraceae(98);
													Otu00763	36	Bacteria(100);Firmicutes(100);Clostridia(100);Clostridiales(100);Ruminococcaceae(100);
													Otu00764	36	Bacteria(100);Firmicutes(100);Clostridia(100);Clostridiales(100);Lachnospiraceae(100);
													Otu00765	36	Bacteria(100);Firmicutes(100);Clostridia(100);Clostridiales(100);Ruminococcaceae(98);
													Otu00766	35	Bacteria(100);Proteobacteria(100);Gammaproteobacteria(100);Gammaproteobacteria_unclassified(66);Gammaproteobacteria_unclassified(66);
													Otu00767	35	Bacteria(100);Firmicutes(100);Clostridia(100);Clostridiales(100);Lachnospiraceae(100);
													Otu00768	35	Bacteria(100);Firmicutes(100);Clostridia(100);Clostridiales(100);Lachnospiraceae(100);
													Otu00769	35	Bacteria(100);Firmicutes(100);Clostridia(100);Clostridiales(100);Ruminococcaceae(80);
													Otu00770	35	Bacteria(100);Firmicutes(100);Bacilli(100);Lactobacillales(89);Lactobacillales_unclassified(66);
													Otu00771	35	Bacteria(100);Firmicutes(100);Bacilli(69);Lactobacillales(66);Lactobacillales_unclassified(52);
													Otu00772	35	Bacteria(100);Firmicutes(100);Clostridia(100);Clostridiales(100);Clostridiales_unclassified(61);
													Otu00773	35	Bacteria(100);Firmicutes(100);Clostridia(100);Clostridiales(100);Ruminococcaceae(100);Anaerotruncus(55);
													Otu00774	35	Bacteria(100);Firmicutes(100);Clostridia(100);Clostridiales(100);Ruminococcaceae(98);Anaerofilum(92);
													Otu00775	35	Bacteria(100);Proteobacteria(100);Gammaproteobacteria(98);Gammaproteobacteria_unclassified(58);Gammaproteobacteria_unclassified(58);
													Otu00776	35	Bacteria(100);Firmicutes(100);Clostridia(100);Clostridiales(100);Lachnospiraceae(100);
													Otu00777	35	Bacteria(100);Firmicutes(100);Clostridia(100);Clostridiales(100);Lachnospiraceae(95);
													Otu00778	35	Bacteria(100);Firmicutes(100);Clostridia(100);Clostridiales(100);Ruminococcaceae(100);
													Otu00779	35	Bacteria(100);Firmicutes(100);Clostridia(100);Clostridiales(100);Lachnospiraceae(100);
													Otu00780	35	Bacteria(100);Firmicutes(100);Clostridia(100);Clostridiales(100);Clostridiales_unclassified(89);
													Otu00781	35	Bacteria(100);Proteobacteria(100);Gammaproteobacteria(100);Enterobacteriales(86);Enterobacteriaceae(86);
													Otu00782	35	Bacteria(100);Firmicutes(100);Clostridia(100);Clostridiales(100);Lachnospiraceae(100);
													Otu00783	34	Bacteria(100);Firmicutes(100);Clostridia(100);Clostridiales(100);Lachnospiraceae(100);
													Otu00784	34	Bacteria(100);Firmicutes(100);Clostridia(100);Clostridiales(100);Lachnospiraceae(100);
													Otu00785	34	Bacteria(100);Firmicutes(100);Clostridia(100);Clostridiales(100);Lachnospiraceae(89);
													Otu00786	34	Bacteria(100);Firmicutes(100);Clostridia(100);Clostridiales(100);Lachnospiraceae(100);
													Otu00787	34	Bacteria(100);Firmicutes(100);Clostridia(100);Clostridiales(100);Clostridiales_unclassified(95);
													Otu00788	34	Bacteria(100);Firmicutes(100);Clostridia(100);Clostridiales(100);Clostridiales_unclassified(100);
													Otu00789	34	Bacteria(100);Firmicutes(100);Clostridia(100);Clostridiales(98);Ruminococcaceae(74);
													Otu00790	34	Bacteria(100);Firmicutes(100);Clostridia(100);Clostridiales(100);Lachnospiraceae(100);
													Otu00791	34	Bacteria(100);Firmicutes(100);Clostridia(100);Clostridiales(100);Ruminococcaceae(100);Ruminiclostridium_5(86);
													Otu00792	34	Bacteria(100);Firmicutes(80);Clostridia(77);Clostridia_unclassified(56);Clostridia_unclassified(56);
													Otu00793	34	Bacteria(100);Firmicutes(100);Clostridia(100);Clostridiales(100);Lachnospiraceae(100);
													Otu00794	34	Bacteria(100);Firmicutes(100);Clostridia(100);Clostridiales(100);Ruminococcaceae(98);Ruminiclostridium_9(62);
													Otu00795	34	Bacteria(100);Firmicutes(100);Clostridia(100);Clostridiales(100);Ruminococcaceae(100);[Eubacterium]_coprostanoligenes_group(92);
													Otu00796	34	Bacteria(100);Firmicutes(100);Erysipelotrichia(100);Erysipelotrichales(100);Erysipelotrichaceae(100);
													Otu00797	34	Bacteria(100);Firmicutes(100);Clostridia(83);Clostridiales(83);Lachnospiraceae(83);
													Otu00798	34	Bacteria(100);Firmicutes(100);Clostridia(100);Clostridiales(100);Lachnospiraceae(100);
													Otu00799	33	Bacteria(100);Firmicutes(100);Clostridia(100);Clostridiales(100);Lachnospiraceae(100);
													Otu00800	33	Bacteria(100);Firmicutes(100);Clostridia(100);Clostridiales(100);Clostridiales_unclassified(100);
													Otu00801	33	Bacteria(100);Firmicutes(100);Clostridia(100);Clostridiales(100);Lachnospiraceae(100);
													Otu00802	33	Bacteria(100);Firmicutes(100);Clostridia(100);Clostridiales(100);Lachnospiraceae(100);
													Otu00803	33	Bacteria(100);Firmicutes(100);Bacilli(97);Lactobacillales(91);Lactobacillales_unclassified(85);
													Otu00804	33	Bacteria(100);Firmicutes(100);Clostridia(100);Clostridiales(100);Lachnospiraceae(100);
													Otu00805	33	Bacteria(100);Firmicutes(100);Bacilli(100);Bacilli_unclassified(100);Bacilli_unclassified(100);
													Otu00806	33	Bacteria(100);Firmicutes(100);Clostridia(100);Clostridiales(100);Ruminococcaceae(100);
													Otu00807	33	Bacteria(100);Firmicutes(100);Clostridia(100);Clostridiales(100);Lachnospiraceae(100);
													Otu00808	33	Bacteria(100);Firmicutes(100);Bacilli(100);Lactobacillales(100);Lactobacillaceae(100);Lactobacillus(100);
													Otu00809	33	Bacteria(100);Firmicutes(100);Clostridia(100);Clostridiales(100);Lachnospiraceae(97);
													Otu00810	33	Bacteria(100);Firmicutes(100);Bacilli(100);Lactobacillales(100);Lactobacillaceae(100);Lactobacillus(100);
													Otu00811	33	Bacteria(100);Firmicutes(100);Clostridia(100);Clostridiales(100);Lachnospiraceae(100);
													Otu00812	33	Bacteria(100);Firmicutes(100);Clostridia(100);Clostridiales(100);Lachnospiraceae(100);
													Otu00813	33	Bacteria(100);Cyanobacteria(100);Chloroplast(100);Chloroplast_unclassified(100);Chloroplast_unclassified(100);
													Otu00814	33	Bacteria(100);Firmicutes(100);Clostridia(97);Clostridiales(97);Ruminococcaceae(97);Ruminococcaceae_UCG-014(52);
													Otu00815	32	Bacteria(100);Firmicutes(100);Clostridia(100);Clostridiales(100);Lachnospiraceae(63);
													Otu00816	32	Bacteria(100);Firmicutes(91);Clostridia(91);Clostridiales(91);Lachnospiraceae(91);
													Otu00817	32	Bacteria(100);Firmicutes(100);Clostridia(100);Clostridiales(100);Lachnospiraceae(100);
													Otu00818	32	Bacteria(100);Firmicutes(100);Clostridia(100);Clostridiales(100);Lachnospiraceae(100);
													Otu00819	32	Bacteria(100);Firmicutes(100);Clostridia(100);Clostridiales(100);Ruminococcaceae(97);Anaerotruncus(75);
													Otu00820	32	Bacteria(100);Firmicutes(100);Bacilli(100);Lactobacillales(100);Lactobacillales_unclassified(82);
													Otu00821	32	Bacteria(100);Firmicutes(100);Clostridia(100);Clostridiales(100);Lachnospiraceae(85);
													Otu00822	32	Bacteria(100);Firmicutes(100);Clostridia(100);Clostridiales(100);Ruminococcaceae(100);
													Otu00823	32	Bacteria(100);Firmicutes(100);Clostridia(100);Clostridiales(100);Clostridiales_vadinBB60_group(91);
													Otu00824	32	Bacteria(100);Firmicutes(100);Clostridia(100);Clostridiales(100);Clostridiales_vadinBB60_group(100);
													Otu00825	32	Bacteria(100);Firmicutes(100);Clostridia(100);Clostridiales(100);Lachnospiraceae(100);
													Otu00826	32	Bacteria(100);Firmicutes(100);Clostridia(100);Clostridiales(100);Clostridiales_unclassified(100);
													Otu00827	32	Bacteria(100);Firmicutes(100);Clostridia(100);Clostridiales(100);Peptostreptococcaceae(66);
													Otu00828	32	Bacteria(100);Firmicutes(100);Clostridia(100);Clostridiales(100);Lachnospiraceae(100);
													Otu00829	32	Bacteria(100);Firmicutes(100);Clostridia(100);Clostridiales(100);Ruminococcaceae(85);
													Otu00830	32	Bacteria(100);Firmicutes(100);Clostridia(100);Clostridiales(100);Lachnospiraceae(88);
													Otu00831	32	Bacteria(100);Firmicutes(100);Clostridia(100);Clostridiales(100);Lachnospiraceae(100);
													Otu00832	31	Bacteria(100);Firmicutes(100);Clostridia(100);Clostridiales(100);Lachnospiraceae(100);
													Otu00833	31	Bacteria(100);Firmicutes(100);Clostridia(100);Clostridiales(100);Lachnospiraceae(100);
													Otu00834	31	Bacteria(100);Firmicutes(100);Clostridia(100);Clostridiales(100);Lachnospiraceae(100);
													Otu00835	31	Bacteria(100);Firmicutes(100);Clostridia(100);Clostridiales(100);Lachnospiraceae(100);
													Otu00836	31	Bacteria(100);Firmicutes(100);Clostridia(100);Clostridiales(100);Ruminococcaceae(94);
													Otu00837	31	Bacteria(100);Firmicutes(100);Clostridia(100);Clostridiales(100);Lachnospiraceae(100);
													Otu00838	31	Bacteria(100);Firmicutes(100);Clostridia(100);Clostridiales(100);Ruminococcaceae(100);Ruminiclostridium(55);
													Otu00839	31	Bacteria(100);Firmicutes(100);Clostridia(100);Clostridiales(100);Peptostreptococcaceae(71);
													Otu00840	31	Bacteria(100);Firmicutes(100);Clostridia(100);Clostridiales(100);Lachnospiraceae(100);
													Otu00841	31	Bacteria(100);Firmicutes(100);Clostridia(100);Clostridiales(100);Lachnospiraceae(100);
													Otu00842	31	Bacteria(100);Firmicutes(100);Clostridia(100);Clostridiales(100);Ruminococcaceae(100);
													Otu00843	31	Bacteria(100);Firmicutes(100);Clostridia(100);Clostridiales(100);Lachnospiraceae(100);
													Otu00844	31	Bacteria(100);Firmicutes(100);Clostridia(100);Clostridiales(100);Ruminococcaceae(100);
													Otu00845	31	Bacteria(100);Firmicutes(100);Clostridia(100);Clostridiales(100);Lachnospiraceae(100);
													Otu00846	31	Bacteria(100);Firmicutes(100);Clostridia(100);Clostridiales(100);Ruminococcaceae(91);[Eubacterium]_coprostanoligenes_group(91);
													Otu00847	31	Bacteria(100);Firmicutes(100);Clostridia(100);Clostridiales(100);Clostridiales_unclassified(97);
													Otu00848	31	Bacteria(100);Firmicutes(100);Clostridia(100);Clostridiales(100);Lachnospiraceae(100);
													Otu00849	31	Bacteria(100);Firmicutes(100);Bacilli(100);Lactobacillales(100);Lactobacillaceae(91);Lactobacillus(91);
													Otu00850	31	Bacteria(100);Firmicutes(100);Clostridia(100);Clostridiales(100);Ruminococcaceae(59);Ruminococcaceae_UCG-014(59);
													Otu00851	31	Bacteria(100);Firmicutes(100);Bacilli(100);Bacilli_unclassified(100);Bacilli_unclassified(100);
													Otu00852	31	Bacteria(100);Firmicutes(100);Bacilli(97);Lactobacillales(94);Lactobacillales_unclassified(94);
													Otu00853	31	Bacteria(100);Firmicutes(100);Clostridia(100);Clostridiales(100);Ruminococcaceae(100);Ruminococcaceae_UCG-013(100);
													Otu00854	31	Bacteria(100);Firmicutes(100);Clostridia(100);Clostridiales(100);Ruminococcaceae(100);Ruminiclostridium_5(100);
													Otu00855	31	Bacteria(100);Firmicutes(100);Clostridia(100);Clostridiales(100);Lachnospiraceae(100);
													Otu00856	31	Bacteria(100);Firmicutes(100);Clostridia(100);Clostridiales(100);Ruminococcaceae(100);
													Otu00857	30	Bacteria(100);Firmicutes(100);Clostridia(100);Clostridiales(100);Ruminococcaceae(94);
													Otu00858	30	Bacteria(100);Firmicutes(100);Clostridia(100);Clostridiales(100);Lachnospiraceae(90);
													Otu00859	30	Bacteria(100);Firmicutes(100);Clostridia(100);Clostridiales(100);Ruminococcaceae(100);
													Otu00860	30	Bacteria(100);Firmicutes(100);Clostridia(100);Clostridiales(100);Lachnospiraceae(100);
													Otu00861	30	Bacteria(100);Firmicutes(100);Clostridia(100);Clostridiales(100);Ruminococcaceae(100);Oscillibacter(77);
													Otu00862	30	Bacteria(100);Firmicutes(100);Clostridia(100);Clostridiales(100);Ruminococcaceae(100);Anaerofilum(61);
													Otu00863	30	Bacteria(100);Firmicutes(100);Clostridia(100);Clostridiales(100);Lachnospiraceae(100);
													Otu00864	30	Bacteria(100);Firmicutes(100);Clostridia(100);Clostridiales(100);Lachnospiraceae(100);
													Otu00865	30	Bacteria(100);Firmicutes(100);Clostridia(100);Clostridiales(100);Clostridiales_unclassified(94);
													Otu00866	30	Bacteria(100);Firmicutes(100);Clostridia(100);Clostridiales(100);Ruminococcaceae(100);Anaerotruncus(100);
													Otu00867	30	Bacteria(100);Firmicutes(100);Clostridia(100);Clostridiales(100);Lachnospiraceae(100);
													Otu00868	30	Bacteria(100);Firmicutes(100);Clostridia(100);Clostridiales(100);Lachnospiraceae(100);
													Otu00869	30	Bacteria(100);Firmicutes(100);Clostridia(100);Clostridiales(100);Lachnospiraceae(67);
													Otu00870	30	Bacteria(100);Firmicutes(100);Clostridia(100);Clostridiales(100);Ruminococcaceae(100);
													Otu00871	30	Bacteria(100);Firmicutes(100);Bacilli(100);Lactobacillales(77);Lactobacillales_unclassified(70);
													Otu00872	30	Bacteria(100);Firmicutes(100);Clostridia(100);Clostridiales(100);Lachnospiraceae(100);
													Otu00873	30	Bacteria(100);Firmicutes(100);Clostridia(100);Clostridiales(100);Lachnospiraceae(100);
													Otu00874	30	Bacteria(100);Firmicutes(100);Clostridia(100);Clostridiales(94);Ruminococcaceae(67);
													Otu00875	30	Bacteria(100);Firmicutes(100);Clostridia(100);Clostridiales(100);Lachnospiraceae(100);
													Otu00876	30	Bacteria(100);Firmicutes(100);Clostridia(100);Clostridiales(100);Lachnospiraceae(97);
													Otu00877	30	Bacteria(100);Firmicutes(100);Clostridia(100);Clostridiales(100);Lachnospiraceae(100);
													Otu00878	30	Bacteria(100);Firmicutes(100);Clostridia(100);Clostridiales(100);Lachnospiraceae(100);
													Otu00879	30	Bacteria(100);Firmicutes(100);Clostridia(100);Clostridiales(100);Ruminococcaceae(64);
													Otu00880	30	Bacteria(100);Firmicutes(100);Clostridia(100);Clostridiales(100);Ruminococcaceae(100);
													Otu00881	30	Bacteria(100);Firmicutes(100);Clostridia(100);Clostridiales(100);Ruminococcaceae(100);Ruminococcaceae_UCG-008(100);
													Otu00882	30	Bacteria(100);Firmicutes(100);Clostridia(100);Clostridiales(100);Ruminococcaceae(100);
													Otu00883	29	Bacteria(100);Firmicutes(100);Clostridia(100);Clostridiales(100);Clostridiales_unclassified(90);
													Otu00884	29	Bacteria(100);Firmicutes(100);Clostridia(100);Clostridiales(100);Clostridiales_unclassified(80);
													Otu00885	29	Bacteria(100);Firmicutes(100);Clostridia(100);Clostridiales(100);Clostridiales_unclassified(100);
													Otu00886	29	Bacteria(100);Firmicutes(100);Clostridia(100);Clostridiales(100);Lachnospiraceae(100);
													Otu00887	29	Bacteria(100);Firmicutes(100);Clostridia(100);Clostridiales(100);Clostridiales_unclassified(97);
													Otu00888	29	Bacteria(100);Firmicutes(94);Clostridia(94);Clostridiales(94);
													Otu00889	29	Bacteria(100);Firmicutes(100);Clostridia(100);Clostridiales(100);Lachnospiraceae(100);
													Otu00890	29	Bacteria(100);Firmicutes(100);Clostridia(100);Clostridiales(100);Ruminococcaceae(100);Ruminiclostridium_5(87);
													Otu00891	29	Bacteria(100);Firmicutes(100);Clostridia(100);Clostridiales(100);Lachnospiraceae(100);
													Otu00892	29	Bacteria(100);Firmicutes(100);Clostridia(100);Clostridiales(100);Ruminococcaceae(100);Anaerotruncus(56);
													Otu00893	29	Bacteria(100);Firmicutes(100);Clostridia(100);Clostridiales(100);Lachnospiraceae(100);
													Otu00894	29	Bacteria(100);Firmicutes(100);Clostridia(100);Clostridiales(100);Lachnospiraceae(80);
													Otu00895	29	Bacteria(100);Firmicutes(100);Firmicutes_unclassified(90);Firmicutes_unclassified(90);Firmicutes_unclassified(90);
													Otu00896	29	Bacteria(100);Firmicutes(100);Clostridia(100);Clostridiales(100);Lachnospiraceae(100);
													Otu00897	29	Bacteria(100);Firmicutes(100);Clostridia(100);Clostridiales(100);Lachnospiraceae(100);
													Otu00898	29	Bacteria(100);Firmicutes(100);Clostridia(100);Clostridiales(100);Lachnospiraceae(100);
													Otu00899	29	Bacteria(100);Firmicutes(100);Clostridia(100);Clostridiales(100);Lachnospiraceae(100);
													Otu00900	29	Bacteria(100);Firmicutes(100);Bacilli(97);Lactobacillales(97);Lactobacillales_unclassified(87);
													Otu00901	29	Bacteria(100);Firmicutes(100);Clostridia(100);Clostridiales(100);Lachnospiraceae(90);
													Otu00902	29	Bacteria(100);Proteobacteria(100);Gammaproteobacteria(100);Enterobacteriales(100);Enterobacteriaceae(100);
													Otu00903	29	Bacteria(100);Firmicutes(100);Clostridia(100);Clostridiales(100);Ruminococcaceae(100);
													Otu00904	29	Bacteria(100);Firmicutes(100);Clostridia(100);Clostridiales(100);Clostridiales_unclassified(100);
													Otu00905	29	Bacteria(100);Firmicutes(100);Clostridia(100);Clostridiales(100);Lachnospiraceae(100);
													Otu00906	29	Bacteria(100);Firmicutes(100);Clostridia(100);Clostridiales(100);Ruminococcaceae(97);Ruminiclostridium_9(63);
													Otu00907	29	Bacteria(100);Firmicutes(100);Clostridia(100);Clostridiales(100);Lachnospiraceae(100);
													Otu00908	28	Bacteria(100);Firmicutes(100);Clostridia(100);Clostridiales(100);Lachnospiraceae(100);
													Otu00909	28	Bacteria(100);Firmicutes(100);Clostridia(100);Clostridiales(100);Lachnospiraceae(100);
													Otu00910	28	Bacteria(100);Firmicutes(100);Clostridia(100);Clostridiales(100);Lachnospiraceae(100);
													Otu00911	28	Bacteria(100);Firmicutes(100);Clostridia(100);Clostridiales(100);Ruminococcaceae(100);
													Otu00912	28	Bacteria(100);Firmicutes(100);Clostridia(61);Clostridia_unclassified(61);Clostridia_unclassified(61);
													Otu00913	28	Bacteria(100);Firmicutes(100);Bacilli(100);Lactobacillales(100);Lactobacillales_unclassified(83);
													Otu00914	28	Bacteria(100);Firmicutes(100);Clostridia(100);Clostridiales(100);Lachnospiraceae(100);
													Otu00915	28	Bacteria(100);Firmicutes(100);Clostridia(100);Clostridiales(100);Lachnospiraceae(65);
													Otu00916	28	Bacteria(100);Firmicutes(100);Clostridia(100);Clostridiales(100);Lachnospiraceae(97);
													Otu00917	28	Bacteria(100);Firmicutes(100);Clostridia(100);Clostridiales(100);Ruminococcaceae(97);
													Otu00918	28	Bacteria(100);Firmicutes(100);Clostridia(100);Clostridiales(100);Lachnospiraceae(100);
													Otu00919	28	Bacteria(100);Firmicutes(100);Clostridia(100);Clostridiales(100);Lachnospiraceae(100);
													Otu00920	28	Bacteria(100);Firmicutes(100);Clostridia(100);Clostridiales(100);Lachnospiraceae(83);
													Otu00921	28	Bacteria(100);Firmicutes(100);Clostridia(100);Clostridiales(100);Lachnospiraceae(100);
													Otu00922	28	Bacteria(100);Firmicutes(100);Clostridia(100);Clostridiales(100);Ruminococcaceae(100);
													Otu00923	28	Bacteria(100);Firmicutes(100);Clostridia(100);Clostridiales(100);Ruminococcaceae(90);Ruminiclostridium_9(58);
													Otu00924	28	Bacteria(100);Firmicutes(100);Clostridia(86);Clostridiales(86);Lachnospiraceae(83);
													Otu00925	28	Bacteria(100);Firmicutes(100);Clostridia(100);Clostridiales(100);Lachnospiraceae(100);
													Otu00926	28	Bacteria(100);Firmicutes(93);Clostridia(93);Clostridiales(93);Lachnospiraceae(93);
													Otu00927	28	Bacteria(100);Firmicutes(100);Clostridia(100);Clostridiales(100);Ruminococcaceae(79);
													Otu00928	28	Bacteria(100);Proteobacteria(100);Gammaproteobacteria(100);Enterobacteriales(86);Enterobacteriaceae(86);
													Otu00929	28	Bacteria(100);Firmicutes(100);Clostridia(100);Clostridiales(100);Lachnospiraceae(100);
													Otu00930	27	Bacteria(100);Firmicutes(100);Clostridia(100);Clostridiales(100);Lachnospiraceae(100);
													Otu00931	27	Bacteria(100);Firmicutes(100);Clostridia(97);Clostridiales(89);Clostridiales_unclassified(78);
													Otu00932	27	Bacteria(100);Firmicutes(100);Clostridia(100);Clostridiales(100);Clostridiales_unclassified(89);
													Otu00933	27	Bacteria(100);Firmicutes(100);Clostridia(100);Clostridiales(100);Lachnospiraceae(100);
													Otu00934	27	Bacteria(100);Firmicutes(100);Clostridia(100);Clostridiales(100);Lachnospiraceae(97);
													Otu00935	27	Bacteria(100);Firmicutes(100);Clostridia(97);Clostridiales(97);Ruminococcaceae(97);
													Otu00936	27	Bacteria(100);Firmicutes(100);Clostridia(100);Clostridiales(100);Lachnospiraceae(100);
													Otu00937	27	Bacteria(100);Firmicutes(100);Clostridia(100);Clostridiales(100);Ruminococcaceae(100);Oscillibacter(52);
													Otu00938	27	Bacteria(100);Firmicutes(97);Clostridia(97);Clostridiales(97);Ruminococcaceae(97);
													Otu00939	27	Bacteria(100);Firmicutes(100);Clostridia(100);Clostridiales(100);Lachnospiraceae(100);
													Otu00940	27	Bacteria(100);Firmicutes(100);Bacilli(100);Lactobacillales(100);Streptococcaceae(89);Streptococcus(89);
													Otu00941	27	Bacteria(100);Firmicutes(100);Clostridia(100);Clostridiales(100);Lachnospiraceae(93);
													Otu00942	27	Bacteria(100);Firmicutes(100);Clostridia(100);Clostridiales(100);Clostridiales_unclassified(63);
													Otu00943	27	Bacteria(100);Firmicutes(100);Clostridia(100);Clostridiales(100);Lachnospiraceae(100);
													Otu00944	27	Bacteria(100);Firmicutes(100);Clostridia(100);Clostridiales(100);Lachnospiraceae(100);
													Otu00945	27	Bacteria(100);Firmicutes(100);Clostridia(100);Clostridiales(100);Lachnospiraceae(100);
													Otu00946	27	Bacteria(100);Firmicutes(100);Clostridia(100);Clostridiales(100);Lachnospiraceae(67);
													Otu00947	27	Bacteria(100);Firmicutes(100);Clostridia(100);Clostridiales(100);Ruminococcaceae(93);
													Otu00948	27	Bacteria(100);Firmicutes(100);Clostridia(100);Clostridiales(100);Lachnospiraceae(100);
													Otu00949	27	Bacteria(100);Firmicutes(100);Clostridia(89);Clostridiales(89);Lachnospiraceae(52);
													Otu00950	27	Bacteria(100);Firmicutes(100);Clostridia(100);Clostridiales(100);Lachnospiraceae(100);
													Otu00951	27	Bacteria(100);Firmicutes(100);Clostridia(100);Clostridiales(100);Clostridiales_unclassified(97);
													Otu00952	26	Bacteria(100);Firmicutes(100);Clostridia(100);Clostridiales(100);Clostridiales_unclassified(97);
													Otu00953	26	Bacteria(100);Firmicutes(100);Clostridia(100);Clostridiales(100);Lachnospiraceae(100);
													Otu00954	26	Bacteria(100);Firmicutes(100);Clostridia(100);Clostridiales(100);Clostridiales_unclassified(70);
													Otu00955	26	Bacteria(100);Firmicutes(100);Clostridia(100);Clostridiales(100);Ruminococcaceae(100);Anaerotruncus(58);
													Otu00956	26	Bacteria(100);Firmicutes(100);Clostridia(100);Clostridiales(100);Ruminococcaceae(100);
													Otu00957	26	Bacteria(100);Firmicutes(100);Clostridia(100);Clostridiales(100);Ruminococcaceae(93);
													Otu00958	26	Bacteria(100);Firmicutes(100);Clostridia(100);Clostridiales(100);Clostridiales_unclassified(100);
													Otu00959	26	Bacteria(100);Firmicutes(100);Clostridia(100);Clostridiales(100);Ruminococcaceae(74);
													Otu00960	26	Bacteria(100);Firmicutes(100);Clostridia(100);Clostridiales(100);Clostridiales_unclassified(89);
													Otu00961	26	Bacteria(100);Firmicutes(100);Clostridia(100);Clostridiales(100);Lachnospiraceae(100);
													Otu00962	26	Bacteria(100);Firmicutes(100);Clostridia(100);Clostridiales(100);Lachnospiraceae(100);
													Otu00963	26	Bacteria(100);Firmicutes(100);Clostridia(100);Clostridiales(100);Ruminococcaceae(100);
													Otu00964	26	Bacteria(100);Firmicutes(100);Clostridia(89);Clostridiales(89);Ruminococcaceae(89);
													Otu00965	26	Bacteria(100);Firmicutes(100);Clostridia(100);Clostridiales(100);Lachnospiraceae(100);
													Otu00966	26	Bacteria(100);Firmicutes(100);Clostridia(100);Clostridiales(100);Lachnospiraceae(100);
													Otu00967	26	Bacteria(100);Firmicutes(100);Clostridia(100);Clostridiales(100);Lachnospiraceae(100);
													Otu00968	26	Bacteria(100);Firmicutes(100);Clostridia(100);Clostridiales(100);Lachnospiraceae(100);Lachnoclostridium(62);
													Otu00969	26	Bacteria(100);Firmicutes(100);Bacilli(100);Lactobacillales(100);Lactobacillaceae(100);Lactobacillus(100);
													Otu00970	26	Bacteria(100);Bacteria_unclassified(77);Bacteria_unclassified(77);Bacteria_unclassified(77);Bacteria_unclassified(77);
													Otu00971	26	Bacteria(100);Firmicutes(100);Clostridia(100);Clostridiales(100);Ruminococcaceae(100);Anaerotruncus(100);
													Otu00972	26	Bacteria(100);Firmicutes(100);Clostridia(100);Clostridiales(100);Ruminococcaceae(74);
													Otu00973	26	Bacteria(100);Firmicutes(100);Clostridia(100);Clostridiales(100);Clostridiales_unclassified(85);
													Otu00974	26	Bacteria(100);Firmicutes(100);Clostridia(100);Clostridiales(100);Clostridiales_unclassified(81);
													Otu00975	26	Bacteria(100);Firmicutes(100);Clostridia(100);Clostridiales(100);Lachnospiraceae(100);
													Otu00976	26	Bacteria(100);Firmicutes(100);Clostridia(100);Clostridiales(100);Clostridiales_unclassified(97);
													Otu00977	26	Bacteria(100);Firmicutes(100);Clostridia(100);Clostridiales(100);Ruminococcaceae(93);
													Otu00978	26	Bacteria(100);Firmicutes(100);Clostridia(100);Clostridiales(100);Clostridiales_unclassified(62);
													Otu00979	26	Bacteria(100);Firmicutes(100);Clostridia(100);Clostridiales(100);Lachnospiraceae(100);
													Otu00980	26	Bacteria(100);Firmicutes(100);Clostridia(100);Clostridiales(100);Clostridiales_unclassified(100);
													Otu00981	26	Bacteria(100);Firmicutes(100);Clostridia(93);Clostridiales(93);Ruminococcaceae(93);
													Otu00982	26	Bacteria(100);Firmicutes(97);Clostridia(97);Clostridiales(97);Clostridiales_unclassified(93);
													Otu00983	25	Bacteria(100);Firmicutes(100);Clostridia(92);Clostridiales(92);Lachnospiraceae(68);
													Otu00984	25	Bacteria(100);Firmicutes(100);Clostridia(100);Clostridiales(100);Clostridiales_vadinBB60_group(100);
													Otu00985	25	Bacteria(100);Firmicutes(100);Firmicutes_unclassified(52);Firmicutes_unclassified(52);Firmicutes_unclassified(52);
													Otu00986	25	Bacteria(100);Firmicutes(100);Clostridia(100);Clostridiales(100);Lachnospiraceae(100);
													Otu00987	25	Bacteria(100);Firmicutes(100);Clostridia(100);Clostridiales(100);Ruminococcaceae(84);Ruminococcaceae_UCG-014(80);
													Otu00988	25	Bacteria(100);Proteobacteria(96);Gammaproteobacteria(96);Gammaproteobacteria_unclassified(96);Gammaproteobacteria_unclassified(96);
													Otu00989	25	Bacteria(100);Firmicutes(100);Clostridia(100);Clostridiales(100);Lachnospiraceae(100);
													Otu00990	25	Bacteria(100);Firmicutes(100);Clostridia(100);Clostridiales(100);Lachnospiraceae(100);
													Otu00991	25	Bacteria(100);Firmicutes(100);Erysipelotrichia(100);Erysipelotrichales(100);Erysipelotrichaceae(100);Erysipelatoclostridium(96);
													Otu00992	25	Bacteria(100);Firmicutes(100);Clostridia(100);Clostridiales(100);Lachnospiraceae(100);
													Otu00993	25	Bacteria(100);Firmicutes(100);Clostridia(100);Clostridiales(100);Ruminococcaceae(92);[Eubacterium]_coprostanoligenes_group(84);
													Otu00994	25	Bacteria(100);Firmicutes(100);Clostridia(100);Clostridiales(100);Ruminococcaceae(100);
													Otu00995	25	Bacteria(100);Firmicutes(100);Clostridia(100);Clostridiales(100);Lachnospiraceae(100);
													Otu00996	25	Bacteria(100);Firmicutes(100);Clostridia(100);Clostridiales(100);Ruminococcaceae(100);
													Otu00997	25	Bacteria(100);Firmicutes(96);Clostridia(96);Clostridiales(96);Ruminococcaceae(88);
													Otu00998	25	Bacteria(100);Firmicutes(100);Bacilli(100);Lactobacillales(100);Lactobacillales_unclassified(96);
													Otu00999	25	Bacteria(100);Firmicutes(100);Clostridia(100);Clostridiales(100);Lachnospiraceae(88);
													Otu01000	25	Bacteria(100);Firmicutes(100);Clostridia(100);Clostridiales(96);Ruminococcaceae(64);
													Otu01001	25	Bacteria(100);Firmicutes(100);Clostridia(100);Clostridiales(100);Lachnospiraceae(88);
													Otu01002	25	Bacteria(100);Firmicutes(100);Clostridia(100);Clostridiales(100);Lachnospiraceae(100);
													Otu01003	25	Bacteria(100);Proteobacteria(100);Gammaproteobacteria(100);Gammaproteobacteria_unclassified(96);Gammaproteobacteria_unclassified(96);
													Otu01004	25	Bacteria(100);Firmicutes(100);Clostridia(100);Clostridiales(100);Lachnospiraceae(100);
													Otu01005	25	Bacteria(100);Firmicutes(100);Clostridia(100);Clostridiales(100);Lachnospiraceae(100);
													Otu01006	25	Bacteria(100);Firmicutes(100);Clostridia(100);Clostridiales(100);Lachnospiraceae(100);
													Otu01007	25	Bacteria(100);Firmicutes(100);Clostridia(100);Clostridiales(100);Clostridiales_unclassified(80);
													Otu01008	25	Bacteria(100);Firmicutes(100);Clostridia(100);Clostridiales(100);Lachnospiraceae(100);
													Otu01009	25	Bacteria(100);Firmicutes(100);Clostridia(100);Clostridiales(100);Lachnospiraceae(100);
													Otu01010	25	Bacteria(100);Firmicutes(100);Clostridia(100);Clostridiales(100);Lachnospiraceae(100);
													Otu01011	25	Bacteria(100);Firmicutes(100);Clostridia(100);Clostridiales(100);Lachnospiraceae(100);
													Otu01012	25	Bacteria(100);Firmicutes(100);Clostridia(100);Clostridiales(100);Clostridiales_unclassified(52);
													Otu01013	25	Bacteria(100);Firmicutes(100);Clostridia(100);Clostridiales(100);Lachnospiraceae(88);
													Otu01014	25	Bacteria(100);Firmicutes(100);Clostridia(100);Clostridiales(100);Ruminococcaceae(72);
													Otu01015	25	Bacteria(100);Firmicutes(100);Clostridia(100);Clostridiales(100);Lachnospiraceae(100);
													Otu01016	24	Bacteria(100);Firmicutes(100);Clostridia(100);Clostridiales(100);Clostridiales_unclassified(71);
													Otu01017	24	Bacteria(100);Firmicutes(100);Clostridia(100);Clostridiales(100);Ruminococcaceae(100);Anaerotruncus(100);
													Otu01018	24	Bacteria(100);Firmicutes(100);Clostridia(100);Clostridiales(100);Ruminococcaceae(96);
													Otu01019	24	Bacteria(100);Firmicutes(100);Clostridia(100);Clostridiales(100);Ruminococcaceae(96);
													Otu01020	24	Bacteria(100);Firmicutes(100);Clostridia(100);Clostridiales(100);Lachnospiraceae(80);
													Otu01021	24	Bacteria(100);Firmicutes(100);Clostridia(100);Clostridiales(100);Lachnospiraceae(100);
													Otu01022	24	Bacteria(100);Firmicutes(100);Clostridia(100);Clostridiales(100);Lachnospiraceae(100);
													Otu01023	24	Bacteria(100);Firmicutes(100);Clostridia(100);Clostridiales(100);Lachnospiraceae(100);
													Otu01024	24	Bacteria(100);Firmicutes(100);Clostridia(100);Clostridiales(100);Lachnospiraceae(100);
													Otu01025	24	Bacteria(100);Firmicutes(100);Clostridia(100);Clostridiales(100);Lachnospiraceae(100);
													Otu01026	24	Bacteria(100);Firmicutes(100);Erysipelotrichia(100);Erysipelotrichales(100);Erysipelotrichaceae(100);Erysipelatoclostridium(100);
													Otu01027	24	Bacteria(100);Firmicutes(100);Erysipelotrichia(96);Erysipelotrichales(96);Erysipelotrichaceae(96);
													Otu01028	24	Bacteria(100);Firmicutes(100);Clostridia(100);Clostridiales(100);Clostridiales_unclassified(67);
													Otu01029	24	Bacteria(100);Firmicutes(100);Clostridia(100);Clostridiales(100);Clostridiales_unclassified(80);
													Otu01030	24	Bacteria(100);Firmicutes(100);Clostridia(100);Clostridiales(100);Ruminococcaceae(100);
													Otu01031	24	Bacteria(100);Firmicutes(100);Clostridia(100);Clostridiales(100);Lachnospiraceae(100);
													Otu01032	24	Bacteria(100);Firmicutes(100);Clostridia(100);Clostridiales(100);Clostridiales_unclassified(100);
													Otu01033	24	Bacteria(100);Firmicutes(100);Clostridia(100);Clostridiales(100);Lachnospiraceae(100);Shuttleworthia(100);
													Otu01034	24	Bacteria(100);Firmicutes(100);Clostridia(80);Clostridiales(80);Ruminococcaceae(75);Ruminiclostridium_5(75);
													Otu01035	24	Bacteria(100);Firmicutes(100);Clostridia(100);Clostridiales(100);Ruminococcaceae(100);Flavonifractor(71);
													Otu01036	24	Bacteria(100);Firmicutes(100);Clostridia(100);Clostridiales(100);Lachnospiraceae(100);
													Otu01037	24	Bacteria(100);Firmicutes(100);Clostridia(100);Clostridiales(100);Ruminococcaceae(100);[Eubacterium]_coprostanoligenes_group(100);
													Otu01038	24	Bacteria(100);Firmicutes(100);Clostridia(100);Clostridiales(100);Lachnospiraceae(100);
													Otu01039	24	Bacteria(100);Firmicutes(100);Clostridia(100);Clostridiales(100);Lachnospiraceae(100);
													Otu01040	24	Bacteria(100);Firmicutes(100);Firmicutes_unclassified(92);Firmicutes_unclassified(92);Firmicutes_unclassified(92);
													Otu01041	24	Bacteria(100);Firmicutes(100);Clostridia(100);Clostridiales(100);Clostridiales_unclassified(80);
													Otu01042	24	Bacteria(100);Firmicutes(100);Clostridia(100);Clostridiales(100);Lachnospiraceae(100);Eisenbergiella(75);
													Otu01043	23	Bacteria(100);Firmicutes(100);Clostridia(100);Clostridiales(100);Lachnospiraceae(100);
													Otu01044	23	Bacteria(100);Firmicutes(100);Clostridia(100);Clostridiales(100);Clostridiales_unclassified(100);
													Otu01045	23	Bacteria(100);Firmicutes(100);Clostridia(100);Clostridiales(100);Lachnospiraceae(100);
													Otu01046	23	Bacteria(100);Firmicutes(100);Clostridia(100);Clostridiales(100);Ruminococcaceae(100);
													Otu01047	23	Bacteria(100);Proteobacteria(100);Gammaproteobacteria(92);Enterobacteriales(57);Enterobacteriaceae(57);
													Otu01048	23	Bacteria(100);Firmicutes(100);Clostridia(100);Clostridiales(100);Ruminococcaceae(92);
													Otu01049	23	Bacteria(100);Firmicutes(100);Clostridia(100);Clostridiales(100);Lachnospiraceae(100);
													Otu01050	23	Bacteria(100);Firmicutes(100);Clostridia(100);Clostridiales(100);Ruminococcaceae(96);Ruminiclostridium_5(79);
													Otu01051	23	Bacteria(100);Firmicutes(100);Clostridia(100);Clostridiales(100);Lachnospiraceae(100);
													Otu01052	23	Bacteria(100);Firmicutes(100);Clostridia(100);Clostridiales(100);Lachnospiraceae(100);
													Otu01053	23	Bacteria(100);Firmicutes(100);Clostridia(100);Clostridiales(100);Ruminococcaceae(100);Ruminiclostridium_5(100);
													Otu01054	23	Bacteria(100);Firmicutes(100);Clostridia(100);Clostridiales(100);Lachnospiraceae(100);
													Otu01055	23	Bacteria(100);Firmicutes(100);Clostridia(100);Clostridiales(100);Lachnospiraceae(100);
													Otu01056	23	Bacteria(100);Firmicutes(100);Clostridia(100);Clostridiales(96);Ruminococcaceae(96);
													Otu01057	23	Bacteria(100);Firmicutes(100);Clostridia(100);Clostridiales(96);Ruminococcaceae(87);
													Otu01058	23	Bacteria(100);Firmicutes(100);Clostridia(100);Clostridiales(100);Clostridiales_unclassified(57);
													Otu01059	23	Bacteria(100);Firmicutes(100);Clostridia(100);Clostridiales(100);Lachnospiraceae(57);
													Otu01060	23	Bacteria(100);Firmicutes(100);Clostridia(100);Clostridiales(100);Lachnospiraceae(100);
													Otu01061	23	Bacteria(100);Firmicutes(100);Clostridia(100);Clostridiales(100);Clostridiales_unclassified(61);
													Otu01062	23	Bacteria(100);Firmicutes(100);Clostridia(100);Clostridiales(100);Clostridiales_unclassified(83);
													Otu01063	23	Bacteria(100);Firmicutes(100);Clostridia(100);Clostridiales(100);Lachnospiraceae(100);
													Otu01064	23	Bacteria(100);Firmicutes(100);Clostridia(100);Clostridiales(100);Lachnospiraceae(100);
													Otu01065	23	Bacteria(100);Firmicutes(100);Clostridia(96);Clostridiales(83);Clostridiales_unclassified(53);
													Otu01066	23	Bacteria(100);Firmicutes(100);Clostridia(100);Clostridiales(100);Clostridiales_vadinBB60_group(100);
													Otu01067	23	Bacteria(100);Proteobacteria(100);Epsilonproteobacteria(100);Campylobacterales(96);Campylobacteraceae(96);Campylobacter(96);
													Otu01068	22	Bacteria(100);Proteobacteria(100);Gammaproteobacteria(100);Enterobacteriales(100);Enterobacteriaceae(100);
													Otu01069	22	Bacteria(100);Firmicutes(100);Clostridia(100);Clostridiales(100);Clostridiales_unclassified(91);
													Otu01070	22	Bacteria(100);Firmicutes(100);Clostridia(100);Clostridiales(100);Lachnospiraceae(100);
													Otu01071	22	Bacteria(100);Firmicutes(100);Clostridia(100);Clostridiales(100);Lachnospiraceae(100);
													Otu01072	22	Bacteria(100);Firmicutes(100);Clostridia(100);Clostridiales(100);Ruminococcaceae(100);
													Otu01073	22	Bacteria(100);Firmicutes(100);Clostridia(100);Clostridiales(100);Lachnospiraceae(100);
													Otu01074	22	Bacteria(100);Firmicutes(100);Clostridia(100);Clostridiales(100);Ruminococcaceae(100);
													Otu01075	22	Bacteria(100);Firmicutes(100);Clostridia(96);Clostridiales(96);
													Otu01076	22	Bacteria(100);Firmicutes(100);Clostridia(100);Clostridiales(100);Ruminococcaceae(100);
													Otu01077	22	Bacteria(100);Firmicutes(100);Firmicutes_unclassified(96);Firmicutes_unclassified(96);Firmicutes_unclassified(96);
													Otu01078	22	Bacteria(100);Firmicutes(100);Erysipelotrichia(100);Erysipelotrichales(100);Erysipelotrichaceae(100);
													Otu01079	22	Bacteria(100);Firmicutes(100);Clostridia(100);Clostridiales(100);Ruminococcaceae(100);
													Otu01080	22	Bacteria(100);Firmicutes(100);Firmicutes_unclassified(64);Firmicutes_unclassified(64);Firmicutes_unclassified(64);
													Otu01081	22	Bacteria(100);Firmicutes(69);Clostridia(64);Clostridiales(64);Ruminococcaceae(64);
													Otu01082	22	Bacteria(100);Firmicutes(100);Clostridia(100);Clostridiales(100);Clostridiales_unclassified(96);
													Otu01083	22	Bacteria(100);Firmicutes(100);Clostridia(100);Clostridiales(100);Ruminococcaceae(64);Ruminococcaceae_UCG-014(64);
													Otu01084	22	Bacteria(100);Firmicutes(100);Clostridia(100);Clostridiales(100);Lachnospiraceae(100);
													Otu01085	22	Bacteria(100);Firmicutes(100);Clostridia(100);Clostridiales(100);Lachnospiraceae(69);
													Otu01086	22	Bacteria(100);Firmicutes(100);Clostridia(100);Clostridiales(100);Lachnospiraceae(100);
													Otu01087	22	Bacteria(100);Firmicutes(100);Clostridia(100);Clostridiales(100);Lachnospiraceae(96);
													Otu01088	22	Bacteria(100);Proteobacteria(100);Gammaproteobacteria(100);Enterobacteriales(64);Enterobacteriaceae(64);
													Otu01089	22	Bacteria(100);Firmicutes(100);Clostridia(100);Clostridiales(100);Lachnospiraceae(100);
													Otu01090	22	Bacteria(100);Firmicutes(100);Clostridia(100);Clostridiales(100);Lachnospiraceae(100);
													Otu01091	22	Bacteria(100);Firmicutes(100);Clostridia(100);Clostridiales(100);Clostridiales_unclassified(69);
													Otu01092	22	Bacteria(100);Firmicutes(100);Clostridia(100);Clostridiales(100);Lachnospiraceae(96);
													Otu01093	22	Bacteria(100);Firmicutes(100);Clostridia(100);Clostridiales(100);Ruminococcaceae(100);Anaerotruncus(100);
													Otu01094	22	Bacteria(100);Firmicutes(100);Bacilli(100);Lactobacillales(82);Lactobacillales_unclassified(73);
													Otu01095	22	Bacteria(100);Firmicutes(100);Clostridia(96);Clostridiales(96);Ruminococcaceae(82);
													Otu01096	22	Bacteria(100);Firmicutes(100);Clostridia(100);Clostridiales(100);Lachnospiraceae(100);
													Otu01097	22	Bacteria(100);Firmicutes(100);Clostridia(100);Clostridiales(100);Ruminococcaceae(78);
													Otu01098	22	Bacteria(100);Firmicutes(100);Clostridia(100);Clostridiales(100);Lachnospiraceae(100);
													Otu01099	22	Bacteria(100);Firmicutes(100);Clostridia(100);Clostridiales(100);Lachnospiraceae(100);
													Otu01100	22	Bacteria(100);Firmicutes(100);Firmicutes_unclassified(60);Firmicutes_unclassified(60);Firmicutes_unclassified(60);
													Otu01101	22	Bacteria(100);Firmicutes(100);Clostridia(100);Clostridiales(100);Lachnospiraceae(100);
													Otu01102	22	Bacteria(100);Firmicutes(100);Clostridia(100);Clostridiales(100);Lachnospiraceae(100);
													Otu01103	22	Bacteria(100);Firmicutes(100);Clostridia(100);Clostridiales(100);Lachnospiraceae(87);
													Otu01104	22	Bacteria(100);Firmicutes(100);Clostridia(100);Clostridiales(100);Lachnospiraceae(100);
													Otu01105	21	Bacteria(100);Firmicutes(100);Clostridia(100);Clostridiales(100);Lachnospiraceae(100);
													Otu01106	21	Bacteria(100);Firmicutes(100);Clostridia(100);Clostridiales(100);Lachnospiraceae(100);
													Otu01107	21	Bacteria(100);Firmicutes(100);Clostridia(100);Clostridiales(100);Lachnospiraceae(100);
													Otu01108	21	Bacteria(100);Firmicutes(100);Clostridia(100);Clostridiales(100);Lachnospiraceae(100);
													Otu01109	21	Bacteria(100);Firmicutes(100);Bacilli(100);Bacillales(77);Bacillales_unclassified(77);
													Otu01110	21	Bacteria(100);Firmicutes(100);Clostridia(100);Clostridiales(100);Clostridiales_unclassified(86);
													Otu01111	21	Bacteria(100);Firmicutes(100);Clostridia(100);Clostridiales(100);Clostridiales_vadinBB60_group(62);
													Otu01112	21	Bacteria(100);Firmicutes(100);Clostridia(100);Clostridiales(100);Ruminococcaceae(96);
													Otu01113	21	Bacteria(100);Firmicutes(100);Clostridia(100);Clostridiales(100);Lachnospiraceae(100);
													Otu01114	21	Bacteria(100);Firmicutes(100);Clostridia(100);Clostridiales(100);Ruminococcaceae(100);Pseudoflavonifractor(96);
													Otu01115	21	Bacteria(100);Firmicutes(100);Bacilli(91);Lactobacillales(86);Lactobacillales_unclassified(72);
													Otu01116	21	Bacteria(100);Firmicutes(100);Clostridia(100);Clostridiales(100);Ruminococcaceae(100);
													Otu01117	21	Bacteria(100);Firmicutes(100);Clostridia(100);Clostridiales(100);Ruminococcaceae(86);
													Otu01118	21	Bacteria(100);Firmicutes(100);Clostridia(100);Clostridiales(100);Ruminococcaceae(100);Pseudoflavonifractor(67);
													Otu01119	21	Bacteria(100);Firmicutes(96);Clostridia(96);Clostridiales(96);Clostridiales_unclassified(62);
													Otu01120	21	Bacteria(100);Firmicutes(100);Clostridia(100);Clostridiales(100);Lachnospiraceae(100);
													Otu01121	21	Bacteria(100);Firmicutes(96);Clostridia(91);Clostridiales(91);Lachnospiraceae(91);
													Otu01122	21	Bacteria(100);Firmicutes(100);Clostridia(100);Clostridiales(100);Clostridiales_unclassified(72);
													Otu01123	21	Bacteria(100);Firmicutes(100);Clostridia(100);Clostridiales(100);Lachnospiraceae(100);
													Otu01124	21	Bacteria(100);Firmicutes(100);Clostridia(100);Clostridiales(100);Lachnospiraceae(100);
													Otu01125	21	Bacteria(100);Firmicutes(100);Clostridia(100);Clostridiales(100);Lachnospiraceae(72);
													Otu01126	21	Bacteria(100);Firmicutes(100);Clostridia(100);Clostridiales(100);Ruminococcaceae(100);
													Otu01127	21	Bacteria(100);Firmicutes(100);Clostridia(100);Clostridiales(100);Lachnospiraceae(100);
													Otu01128	21	Bacteria(100);Firmicutes(100);Erysipelotrichia(100);Erysipelotrichales(100);Erysipelotrichaceae(100);Erysipelatoclostridium(100);
													Otu01129	21	Bacteria(100);Actinobacteria(100);Coriobacteriia(100);Coriobacteriales(100);Coriobacteriaceae(100);
													Otu01130	21	Bacteria(100);Firmicutes(100);Clostridia(100);Clostridiales(100);Ruminococcaceae(100);
													Otu01131	21	Bacteria(100);Firmicutes(100);Clostridia(100);Clostridiales(100);Ruminococcaceae(96);
													Otu01132	21	Bacteria(100);Firmicutes(100);Clostridia(100);Clostridiales(100);Lachnospiraceae(96);
													Otu01133	21	Bacteria(100);Firmicutes(100);Clostridia(100);Clostridiales(100);Lachnospiraceae(100);
													Otu01134	21	Bacteria(100);Firmicutes(100);Clostridia(100);Clostridiales(100);Ruminococcaceae(86);Anaerotruncus(86);
													Otu01135	21	Bacteria(100);Firmicutes(100);Firmicutes_unclassified(100);Firmicutes_unclassified(100);Firmicutes_unclassified(100);
													Otu01136	20	Bacteria(100);Firmicutes(100);Clostridia(100);Clostridiales(100);Lachnospiraceae(100);
													Otu01137	20	Bacteria(100);Firmicutes(100);Clostridia(100);Clostridiales(100);Clostridiales_vadinBB60_group(100);
													Otu01138	20	Bacteria(100);Firmicutes(100);Clostridia(100);Clostridiales(100);Clostridiales_unclassified(95);
													Otu01139	20	Bacteria(100);Firmicutes(100);Erysipelotrichia(100);Erysipelotrichales(100);Erysipelotrichaceae(100);Erysipelatoclostridium(61);
													Otu01140	20	Bacteria(100);Firmicutes(100);Firmicutes_unclassified(70);Firmicutes_unclassified(70);Firmicutes_unclassified(70);
													Otu01141	20	Bacteria(100);Firmicutes(100);Clostridia(100);Clostridiales(100);Lachnospiraceae(100);
													Otu01142	20	Bacteria(100);Firmicutes(100);Clostridia(100);Clostridiales(100);Lachnospiraceae(100);
													Otu01143	20	Bacteria(100);Firmicutes(100);Clostridia(100);Clostridiales(100);Lachnospiraceae(100);
													Otu01144	20	Bacteria(100);Firmicutes(100);Clostridia(100);Clostridiales(100);Ruminococcaceae(95);
													Otu01145	20	Bacteria(100);Firmicutes(100);Clostridia(100);Clostridiales(100);Ruminococcaceae(100);Ruminiclostridium_5(100);
													Otu01146	20	Bacteria(100);Firmicutes(100);Clostridia(100);Clostridiales(100);Lachnospiraceae(100);
													Otu01147	20	Bacteria(100);Firmicutes(100);Clostridia(100);Clostridiales(100);Lachnospiraceae(100);
													Otu01148	20	Bacteria(100);Firmicutes(100);Clostridia(100);Clostridiales(100);Lachnospiraceae(100);
													Otu01149	20	Bacteria(100);Firmicutes(100);Clostridia(100);Clostridiales(100);Lachnospiraceae(100);
													Otu01150	20	Bacteria(100);Firmicutes(100);Clostridia(100);Clostridiales(100);Ruminococcaceae(100);
													Otu01151	20	Bacteria(100);Firmicutes(100);Clostridia(100);Clostridiales(100);Lachnospiraceae(100);
													Otu01152	20	Bacteria(100);Firmicutes(100);Clostridia(100);Clostridiales(100);Ruminococcaceae(100);Ruminiclostridium_9(75);
													Otu01153	20	Bacteria(100);Firmicutes(100);Bacilli(100);Lactobacillales(100);Lactobacillales_unclassified(90);
													Otu01154	20	Bacteria(100);Firmicutes(100);Firmicutes_unclassified(70);Firmicutes_unclassified(70);Firmicutes_unclassified(70);
													Otu01155	20	Bacteria(100);Firmicutes(100);Clostridia(100);Clostridiales(100);Ruminococcaceae(100);
													Otu01156	20	Bacteria(100);Firmicutes(100);Clostridia(100);Clostridiales(100);Lachnospiraceae(100);
													Otu01157	20	Bacteria(100);Firmicutes(100);Clostridia(100);Clostridiales(100);Ruminococcaceae(70);
													Otu01158	20	Bacteria(100);Firmicutes(100);Clostridia(75);Clostridiales(70);Lachnospiraceae(55);
													Otu01159	20	Bacteria(100);Firmicutes(100);Bacilli(100);Lactobacillales(100);Streptococcaceae(100);Streptococcus(100);
													Otu01160	20	Bacteria(100);Firmicutes(95);Firmicutes_unclassified(65);Firmicutes_unclassified(65);Firmicutes_unclassified(65);
													Otu01161	20	Bacteria(100);Firmicutes(100);Clostridia(100);Clostridiales(100);Lachnospiraceae(95);
													Otu01162	20	Bacteria(100);Firmicutes(100);Clostridia(100);Clostridiales(100);Lachnospiraceae(100);
													Otu01163	20	Bacteria(100);Firmicutes(100);Clostridia(100);Clostridiales(100);Lachnospiraceae(100);
													Otu01164	20	Bacteria(100);Firmicutes(100);Clostridia(100);Clostridiales(100);Ruminococcaceae(90);Ruminiclostridium_5(90);
													Otu01165	20	Bacteria(100);Firmicutes(100);Clostridia(100);Clostridiales(100);Ruminococcaceae(100);
													Otu01166	20	Bacteria(100);Firmicutes(100);Clostridia(100);Clostridiales(100);Lachnospiraceae(100);
													Otu01167	20	Bacteria(100);Firmicutes(100);Clostridia(100);Clostridiales(100);Lachnospiraceae(100);
													Otu01168	20	Bacteria(100);Firmicutes(100);Clostridia(100);Clostridiales(100);Ruminococcaceae(95);
													Otu01169	20	Bacteria(100);Firmicutes(100);Bacilli(100);Lactobacillales(100);Lactobacillales_unclassified(95);
													Otu01170	20	Bacteria(100);Firmicutes(100);Clostridia(100);Clostridiales(100);Ruminococcaceae(100);
													Otu01171	20	Bacteria(100);Firmicutes(100);Clostridia(100);Clostridiales(100);Ruminococcaceae(100);
													Otu01172	20	Bacteria(100);Firmicutes(100);Clostridia(100);Clostridiales(100);Lachnospiraceae(100);
													Otu01173	20	Bacteria(100);Firmicutes(100);Clostridia(100);Clostridiales(100);Lachnospiraceae(100);
													Otu01174	20	Bacteria(100);Firmicutes(100);Clostridia(100);Clostridiales(100);Lachnospiraceae(100);
													Otu01175	20	Bacteria(100);Firmicutes(100);Erysipelotrichia(95);Erysipelotrichales(95);Erysipelotrichaceae(95);Turicibacter(95);
													Otu01176	20	Bacteria(100);Firmicutes(100);Clostridia(100);Clostridiales(100);Ruminococcaceae(100);
													Otu01177	20	Bacteria(100);Firmicutes(100);Clostridia(100);Clostridiales(100);Lachnospiraceae(100);
													Otu01178	20	Bacteria(100);Proteobacteria(100);Epsilonproteobacteria(100);Campylobacterales(100);Campylobacteraceae(100);Campylobacter(100);
													Otu01179	20	Bacteria(100);Firmicutes(100);Clostridia(90);Clostridiales(90);Lachnospiraceae(90);
													Otu01180	20	Bacteria(100);Firmicutes(100);Clostridia(100);Clostridiales(100);Lachnospiraceae(100);
													Otu01181	20	Bacteria(100);Firmicutes(100);Clostridia(100);Clostridiales(100);Ruminococcaceae(100);
													Otu01182	20	Bacteria(100);Firmicutes(100);Clostridia(100);Clostridiales(100);Lachnospiraceae(100);
													Otu01183	20	Bacteria(100);Firmicutes(100);Clostridia(100);Clostridiales(100);Lachnospiraceae(100);
													Otu01184	19	Bacteria(100);Firmicutes(100);Clostridia(100);Clostridiales(100);Ruminococcaceae(100);
													Otu01185	19	Bacteria(100);Firmicutes(100);Clostridia(100);Clostridiales(100);Ruminococcaceae(69);Ruminococcaceae_UCG-014(69);
													Otu01186	19	Bacteria(100);Firmicutes(100);Clostridia(100);Clostridiales(100);Lachnospiraceae(100);
													Otu01187	19	Bacteria(100);Firmicutes(100);Clostridia(100);Clostridiales(100);Ruminococcaceae(100);
													Otu01188	19	Bacteria(100);Firmicutes(100);Clostridia(100);Clostridiales(100);Lachnospiraceae(100);
													Otu01189	19	Bacteria(100);Firmicutes(100);Clostridia(100);Clostridiales(100);Lachnospiraceae(85);
													Otu01190	19	Bacteria(100);Firmicutes(100);Clostridia(100);Clostridiales(100);Lachnospiraceae(100);
													Otu01191	19	Bacteria(100);Proteobacteria(100);Gammaproteobacteria(100);Enterobacteriales(100);Enterobacteriaceae(100);Trabulsiella(90);
													Otu01192	19	Bacteria(100);Firmicutes(100);Clostridia(100);Clostridiales(100);Lachnospiraceae(100);
													Otu01193	19	Bacteria(100);Firmicutes(100);Clostridia(100);Clostridiales(100);Lachnospiraceae(100);
													Otu01194	19	Bacteria(100);Firmicutes(100);Clostridia(100);Clostridiales(100);Ruminococcaceae(100);
													Otu01195	19	Bacteria(100);Firmicutes(100);Clostridia(100);Clostridiales(100);Lachnospiraceae(100);
													Otu01196	19	Bacteria(100);Firmicutes(100);Clostridia(100);Clostridiales(100);Clostridiales_unclassified(85);
													Otu01197	19	Bacteria(100);Firmicutes(100);Clostridia(100);Clostridiales(100);Lachnospiraceae(100);
													Otu01198	19	Bacteria(100);Firmicutes(100);Clostridia(100);Clostridiales(100);Lachnospiraceae(95);
													Otu01199	19	Bacteria(100);Firmicutes(100);Clostridia(100);Clostridiales(100);Lachnospiraceae(85);
													Otu01200	19	Bacteria(100);Firmicutes(100);Clostridia(100);Clostridiales(100);Lachnospiraceae(85);
													Otu01201	19	Bacteria(100);Firmicutes(100);Bacilli(95);Lactobacillales(90);Lactobacillales_unclassified(90);
													Otu01202	19	Bacteria(100);Firmicutes(100);Clostridia(100);Clostridiales(100);Lachnospiraceae(100);
													Otu01203	19	Bacteria(100);Firmicutes(100);Bacilli(90);Bacillales(58);Bacillales_unclassified(58);
													Otu01204	19	Bacteria(100);Firmicutes(100);Clostridia(100);Clostridiales(100);Lachnospiraceae(79);
													Otu01205	19	Bacteria(100);Firmicutes(100);Clostridia(100);Clostridiales(100);Ruminococcaceae(85);
													Otu01206	19	Bacteria(100);Firmicutes(100);Clostridia(64);Clostridiales(64);Lachnospiraceae(58);
													Otu01207	19	Bacteria(100);Firmicutes(100);Bacilli(100);Lactobacillales(74);Lactobacillales_unclassified(74);
													Otu01208	19	Bacteria(100);Firmicutes(100);Clostridia(100);Clostridiales(100);Lachnospiraceae(95);
													Otu01209	19	Bacteria(100);Firmicutes(100);Clostridia(100);Clostridiales(100);Ruminococcaceae(64);
													Otu01210	19	Bacteria(100);Firmicutes(100);Clostridia(100);Clostridiales(100);Lachnospiraceae(100);
													Otu01211	19	Bacteria(100);Firmicutes(100);Clostridia(100);Clostridiales(100);Clostridiales_unclassified(64);
													Otu01212	19	Bacteria(100);Firmicutes(100);Clostridia(85);Clostridiales(85);Lachnospiraceae(85);
													Otu01213	19	Bacteria(100);Firmicutes(100);Clostridia(100);Clostridiales(100);Lachnospiraceae(95);
													Otu01214	19	Bacteria(100);Firmicutes(100);Clostridia(100);Clostridiales(100);Lachnospiraceae(100);
													Otu01215	19	Bacteria(100);Firmicutes(100);Clostridia(100);Clostridiales(100);Lachnospiraceae(100);
													Otu01216	19	Bacteria(100);Firmicutes(100);Clostridia(100);Clostridiales(100);Lachnospiraceae(85);
													Otu01217	19	Bacteria(100);Firmicutes(100);Erysipelotrichia(90);Erysipelotrichales(90);Erysipelotrichaceae(90);Turicibacter(90);
													Otu01218	19	Bacteria(100);Firmicutes(100);Clostridia(100);Clostridiales(100);Clostridiales_vadinBB60_group(95);
													Otu01219	19	Bacteria(100);Firmicutes(100);Clostridia(100);Clostridiales(100);Ruminococcaceae(79);
													Otu01220	19	Bacteria(100);Firmicutes(100);Clostridia(100);Clostridiales(100);Lachnospiraceae(100);
													Otu01221	19	Bacteria(100);Firmicutes(100);Clostridia(100);Clostridiales(100);Lachnospiraceae(100);
													Otu01222	19	Bacteria(100);Firmicutes(100);Clostridia(100);Clostridiales(100);Lachnospiraceae(100);
													Otu01223	19	Bacteria(100);Firmicutes(90);Clostridia(90);Clostridiales(74);Clostridiales_unclassified(58);
													Otu01224	19	Bacteria(100);Firmicutes(100);Clostridia(100);Clostridiales(100);Lachnospiraceae(100);
													Otu01225	19	Bacteria(100);Firmicutes(100);Clostridia(100);Clostridiales(100);Lachnospiraceae(100);
													Otu01226	19	Bacteria(100);Firmicutes(100);Clostridia(90);Clostridiales(85);Clostridiales_unclassified(69);
													Otu01227	19	Bacteria(100);Firmicutes(100);Bacilli(100);Lactobacillales(100);Carnobacteriaceae(100);Trichococcus(95);
													Otu01228	19	Bacteria(100);Firmicutes(100);Clostridia(100);Clostridiales(100);Lachnospiraceae(79);
													Otu01229	19	Bacteria(100);Firmicutes(100);Clostridia(100);Clostridiales(90);Ruminococcaceae(79);
													Otu01230	19	Bacteria(100);Firmicutes(100);Clostridia(100);Clostridiales(100);Clostridiales_unclassified(100);
													Otu01231	18	Bacteria(100);Firmicutes(100);Bacilli(67);Bacilli_unclassified(67);
													Otu01232	18	Bacteria(100);Firmicutes(100);Clostridia(100);Clostridiales(100);Lachnospiraceae(89);
													Otu01233	18	Bacteria(100);Firmicutes(100);Clostridia(100);Clostridiales(100);Ruminococcaceae(100);
													Otu01234	18	Bacteria(100);Firmicutes(100);Clostridia(100);Clostridiales(100);Lachnospiraceae(95);
													Otu01235	18	Bacteria(100);Firmicutes(100);Clostridia(100);Clostridiales(100);Lachnospiraceae(100);
													Otu01236	18	Bacteria(100);Firmicutes(100);Clostridia(100);Clostridiales(100);Lachnospiraceae(100);
													Otu01237	18	Bacteria(100);Firmicutes(100);Clostridia(100);Clostridiales(100);Lachnospiraceae(95);
													Otu01238	18	Bacteria(100);Firmicutes(100);Clostridia(100);Clostridiales(100);Lachnospiraceae(84);
													Otu01239	18	Bacteria(100);Firmicutes(100);Clostridia(100);Clostridiales(100);Ruminococcaceae(100);Ruminococcaceae_UCG-014(100);
													Otu01240	18	Bacteria(100);Firmicutes(100);Clostridia(100);Clostridiales(100);Lachnospiraceae(100);
													Otu01241	18	Bacteria(100);Firmicutes(100);Clostridia(100);Clostridiales(100);Lachnospiraceae(100);
													Otu01242	18	Bacteria(100);Firmicutes(100);Clostridia(100);Clostridiales(100);Lachnospiraceae(100);
													Otu01243	18	Bacteria(100);Firmicutes(100);Clostridia(100);Clostridiales(100);Clostridiales_unclassified(100);
													Otu01244	18	Bacteria(100);Firmicutes(100);Clostridia(100);Clostridiales(100);Lachnospiraceae(100);
													Otu01245	18	Bacteria(100);Firmicutes(100);Bacilli(100);Lactobacillales(73);Lactobacillales_unclassified(73);
													Otu01246	18	Bacteria(100);Firmicutes(100);Clostridia(100);Clostridiales(100);Lachnospiraceae(100);
													Otu01247	18	Bacteria(100);Firmicutes(100);Clostridia(100);Clostridiales(100);Lachnospiraceae(84);
													Otu01248	18	Bacteria(100);Firmicutes(100);Clostridia(100);Clostridiales(100);Lachnospiraceae(100);
													Otu01249	18	Bacteria(100);Firmicutes(100);Clostridia(100);Clostridiales(100);Lachnospiraceae(100);
													Otu01250	18	Bacteria(100);Firmicutes(100);Clostridia(100);Clostridiales(100);Ruminococcaceae(100);
													Otu01251	18	Bacteria(100);Firmicutes(100);Clostridia(100);Clostridiales(100);Ruminococcaceae(100);
													Otu01252	18	Bacteria(100);Proteobacteria(89);Epsilonproteobacteria(89);Campylobacterales(73);Campylobacteraceae(73);Campylobacter(73);
													Otu01253	18	Bacteria(100);Firmicutes(100);Clostridia(100);Clostridiales(100);Ruminococcaceae(100);Ruminiclostridium_5(100);
													Otu01254	18	Bacteria(100);Firmicutes(100);Clostridia(100);Clostridiales(100);Lachnospiraceae(100);
													Otu01255	18	Bacteria(100);Firmicutes(73);Clostridia(67);Clostridia_unclassified(67);
													Otu01256	18	Bacteria(100);Tenericutes(100);Mollicutes(100);Mollicutes_RF9(100);Mollicutes_RF9_unclassified(100);
													Otu01257	18	Bacteria(100);Firmicutes(100);Clostridia(100);Clostridiales(100);Lachnospiraceae(100);
													Otu01258	18	Bacteria(100);Firmicutes(100);Clostridia(100);Clostridiales(100);Lachnospiraceae(73);
													Otu01259	18	Bacteria(100);Firmicutes(100);Clostridia(100);Clostridiales(100);Lachnospiraceae(100);
													Otu01260	18	Bacteria(100);Firmicutes(100);Clostridia(100);Clostridiales(100);Ruminococcaceae(95);
													Otu01261	18	Bacteria(100);Firmicutes(100);Clostridia(100);Clostridiales(100);Clostridiales_vadinBB60_group(100);
													Otu01262	18	Bacteria(100);Firmicutes(100);Clostridia(100);Clostridiales(100);Lachnospiraceae(100);
													Otu01263	18	Bacteria(100);Firmicutes(89);Clostridia(89);Clostridiales(67);
													Otu01264	18	Bacteria(100);Firmicutes(100);Clostridia(100);Clostridiales(100);Clostridiales_unclassified(89);
													Otu01265	18	Bacteria(100);Firmicutes(100);Bacilli(100);Lactobacillales(100);Streptococcaceae(73);Streptococcus(73);
													Otu01266	18	Bacteria(100);Firmicutes(89);Clostridia(78);Clostridiales(78);Clostridiales_unclassified(62);
													Otu01267	18	Bacteria(100);Firmicutes(100);Clostridia(100);Clostridiales(100);Lachnospiraceae(89);
													Otu01268	18	Bacteria(100);Firmicutes(100);Clostridia(100);Clostridiales(100);Ruminococcaceae(84);
													Otu01269	18	Bacteria(100);Firmicutes(100);Clostridia(100);Clostridiales(100);Lachnospiraceae(100);
													Otu01270	18	Bacteria(100);Firmicutes(100);Clostridia(100);Clostridiales(100);Lachnospiraceae(100);
													Otu01271	18	Bacteria(100);Firmicutes(100);Clostridia(100);Clostridiales(100);Ruminococcaceae(89);
													Otu01272	18	Bacteria(100);Firmicutes(100);Clostridia(100);Clostridiales(100);Ruminococcaceae(95);
													Otu01273	18	Bacteria(100);Firmicutes(100);Clostridia(100);Clostridiales(100);Ruminococcaceae(100);
													Otu01274	18	Bacteria(100);Firmicutes(100);Clostridia(100);Clostridiales(100);Ruminococcaceae(100);Ruminococcaceae_UCG-009(67);
													Otu01275	18	Bacteria(100);Firmicutes(100);Clostridia(100);Clostridiales(100);Lachnospiraceae(100);
													Otu01276	18	Bacteria(100);Firmicutes(100);Clostridia(100);Clostridiales(100);Ruminococcaceae(95);
													Otu01277	18	Bacteria(100);Firmicutes(100);Clostridia(100);Clostridiales(100);Ruminococcaceae(84);Anaerotruncus(73);
													Otu01278	18	Bacteria(100);Firmicutes(100);Clostridia(100);Clostridiales(100);Lachnospiraceae(100);
													Otu01279	18	Bacteria(100);Firmicutes(100);Clostridia(100);Clostridiales(100);Lachnospiraceae(100);
													Otu01280	18	Bacteria(100);Firmicutes(100);Clostridia(100);Clostridiales(100);Ruminococcaceae(100);
													Otu01281	18	Bacteria(100);Firmicutes(100);Clostridia(100);Clostridiales(100);Lachnospiraceae(100);
													Otu01282	18	Bacteria(100);Firmicutes(100);Clostridia(100);Clostridiales(100);Lachnospiraceae(100);
													Otu01283	18	Bacteria(100);Firmicutes(100);Clostridia(100);Clostridiales(100);Lachnospiraceae(100);
													Otu01284	18	Bacteria(100);Firmicutes(100);Clostridia(100);Clostridiales(100);Lachnospiraceae(100);
													Otu01285	17	Bacteria(100);Firmicutes(100);Clostridia(100);Clostridiales(100);Clostridiales_unclassified(53);
													Otu01286	17	Bacteria(100);Firmicutes(100);Clostridia(95);Clostridiales(95);Lachnospiraceae(83);
													Otu01287	17	Bacteria(100);Firmicutes(100);Clostridia(100);Clostridiales(100);Clostridiales_unclassified(89);
													Otu01288	17	Bacteria(100);Firmicutes(100);Clostridia(100);Clostridiales(100);Lachnospiraceae(100);
													Otu01289	17	Bacteria(100);Firmicutes(100);Clostridia(100);Clostridiales(100);Lachnospiraceae(89);
													Otu01290	17	Bacteria(100);Firmicutes(100);Clostridia(100);Clostridiales(100);Lachnospiraceae(100);
													Otu01291	17	Bacteria(100);Bacteria_unclassified(59);Bacteria_unclassified(59);Bacteria_unclassified(59);Bacteria_unclassified(59);
													Otu01292	17	Bacteria(100);Firmicutes(100);Clostridia(100);Clostridiales(100);Lachnospiraceae(100);
													Otu01293	17	Bacteria(100);Firmicutes(100);Clostridia(100);Clostridiales(100);Lachnospiraceae(100);
													Otu01294	17	Bacteria(100);Firmicutes(100);Clostridia(100);Clostridiales(100);Lachnospiraceae(100);
													Otu01295	17	Bacteria(100);Firmicutes(100);Clostridia(100);Clostridiales(100);Clostridiales_unclassified(95);
													Otu01296	17	Bacteria(100);Firmicutes(100);Clostridia(100);Clostridiales(100);Ruminococcaceae(65);Ruminiclostridium_5(59);
													Otu01297	17	Bacteria(100);Firmicutes(100);Clostridia(100);Clostridiales(100);Lachnospiraceae(100);
													Otu01298	17	Bacteria(100);Firmicutes(100);Clostridia(100);Clostridiales(100);Lachnospiraceae(100);
													Otu01299	17	Bacteria(100);Firmicutes(100);Clostridia(100);Clostridiales(100);Clostridiales_unclassified(65);
													Otu01300	17	Bacteria(100);Firmicutes(100);Clostridia(100);Clostridiales(100);Peptostreptococcaceae(65);
													Otu01301	17	Bacteria(100);Firmicutes(100);Clostridia(100);Clostridiales(100);Clostridiales_vadinBB60_group(100);
													Otu01302	17	Bacteria(100);Firmicutes(100);Clostridia(100);Clostridiales(100);Clostridiales_unclassified(71);
													Otu01303	17	Bacteria(100);Firmicutes(100);Clostridia(100);Clostridiales(100);Ruminococcaceae(53);
													Otu01304	17	Bacteria(100);Firmicutes(100);Clostridia(100);Clostridiales(100);Lachnospiraceae(100);
													Otu01305	17	Bacteria(100);Bacteria_unclassified(65);Bacteria_unclassified(65);Bacteria_unclassified(65);Bacteria_unclassified(65);
													Otu01306	17	Bacteria(100);Firmicutes(100);Clostridia(100);Clostridiales(100);Ruminococcaceae(100);
													Otu01307	17	Bacteria(100);Firmicutes(100);Clostridia(100);Clostridiales(100);Ruminococcaceae(100);Ruminiclostridium_5(100);
													Otu01308	17	Bacteria(100);Firmicutes(100);Clostridia(100);Clostridiales(100);Lachnospiraceae(100);
													Otu01309	17	Bacteria(100);Firmicutes(100);Clostridia(100);Clostridiales(100);Lachnospiraceae(83);
													Otu01310	17	Bacteria(100);Firmicutes(100);Clostridia(100);Clostridiales(100);Ruminococcaceae(83);Anaerotruncus(59);
													Otu01311	17	Bacteria(100);Firmicutes(100);Clostridia(100);Clostridiales(100);Lachnospiraceae(100);
													Otu01312	17	Bacteria(100);Firmicutes(100);Clostridia(83);Clostridiales(83);Clostridiales_unclassified(71);
													Otu01313	17	Bacteria(100);Firmicutes(100);Clostridia(100);Clostridiales(100);Clostridiales_unclassified(100);
													Otu01314	17	Bacteria(100);Firmicutes(100);Clostridia(100);Clostridiales(100);Lachnospiraceae(71);
													Otu01315	17	Bacteria(100);Firmicutes(100);Clostridia(100);Clostridiales(100);Clostridiales_unclassified(65);
													Otu01316	17	Bacteria(100);Firmicutes(100);Clostridia(100);Clostridiales(100);Lachnospiraceae(100);
													Otu01317	17	Bacteria(100);Firmicutes(100);Clostridia(100);Clostridiales(100);Lachnospiraceae(95);
													Otu01318	17	Bacteria(100);Firmicutes(100);Clostridia(100);Clostridiales(100);Lachnospiraceae(100);
													Otu01319	17	Bacteria(100);Firmicutes(100);Clostridia(100);Clostridiales(100);Lachnospiraceae(100);
													Otu01320	17	Bacteria(100);Firmicutes(100);Clostridia(100);Clostridiales(100);Lachnospiraceae(100);
													Otu01321	17	Bacteria(100);Firmicutes(100);Clostridia(100);Clostridiales(100);Lachnospiraceae(95);
													Otu01322	17	Bacteria(100);Firmicutes(100);Clostridia(100);Clostridiales(100);Lachnospiraceae(100);
													Otu01323	17	Bacteria(100);Firmicutes(100);Clostridia(100);Clostridiales(100);Clostridiales_unclassified(65);
													Otu01324	17	Bacteria(100);Firmicutes(100);Firmicutes_unclassified(77);Firmicutes_unclassified(77);Firmicutes_unclassified(77);
													Otu01325	17	Bacteria(100);Firmicutes(100);Clostridia(100);Clostridiales(100);Lachnospiraceae(100);
													Otu01326	17	Bacteria(100);Firmicutes(100);Erysipelotrichia(100);Erysipelotrichales(100);Erysipelotrichaceae(100);
													Otu01327	17	Bacteria(100);Firmicutes(100);Clostridia(100);Clostridiales(100);Lachnospiraceae(100);
													Otu01328	17	Bacteria(100);Firmicutes(100);Clostridia(100);Clostridiales(100);Clostridiales_unclassified(100);
													Otu01329	17	Bacteria(100);Firmicutes(100);Clostridia(100);Clostridiales(100);Lachnospiraceae(100);
													Otu01330	17	Bacteria(100);Firmicutes(100);Clostridia(100);Clostridiales(100);Ruminococcaceae(100);Anaerotruncus(77);
													Otu01331	17	Bacteria(100);Firmicutes(100);Clostridia(100);Clostridiales(100);Lachnospiraceae(100);
													Otu01332	17	Bacteria(100);Firmicutes(100);Bacilli(100);Lactobacillales(100);Streptococcaceae(95);Streptococcus(59);
													Otu01333	17	Bacteria(100);Firmicutes(100);Clostridia(100);Clostridiales(100);Lachnospiraceae(100);
													Otu01334	17	Bacteria(100);Firmicutes(100);Clostridia(100);Clostridiales(100);Ruminococcaceae(71);
													Otu01335	17	Bacteria(100);Firmicutes(100);Clostridia(100);Clostridiales(100);Lachnospiraceae(100);
													Otu01336	17	Bacteria(100);Firmicutes(100);Clostridia(100);Clostridiales(100);Clostridiales_unclassified(95);
													Otu01337	17	Bacteria(100);Firmicutes(100);Firmicutes_unclassified(65);Firmicutes_unclassified(65);Firmicutes_unclassified(65);
													Otu01338	17	Bacteria(100);Firmicutes(100);Bacilli(100);Lactobacillales(100);Lactobacillales_unclassified(59);
													Otu01339	17	Bacteria(100);Firmicutes(100);Clostridia(100);Clostridiales(100);Lachnospiraceae(100);
													Otu01340	17	Bacteria(100);Firmicutes(100);Clostridia(100);Clostridiales(100);Lachnospiraceae(77);
													Otu01341	17	Bacteria(100);Firmicutes(100);Clostridia(100);Clostridiales(100);Lachnospiraceae(100);
													Otu01342	17	Bacteria(100);Firmicutes(100);Clostridia(100);Clostridiales(100);Ruminococcaceae(95);Ruminococcaceae_UCG-014(89);
													Otu01343	17	Bacteria(100);Firmicutes(100);Clostridia(100);Clostridiales(100);Clostridiales_unclassified(100);
													Otu01344	17	Bacteria(100);Firmicutes(100);Clostridia(100);Clostridiales(100);Lachnospiraceae(100);
													Otu01345	17	Bacteria(100);Proteobacteria(100);Gammaproteobacteria(100);Enterobacteriales(100);Enterobacteriaceae(100);Trabulsiella(83);
													Otu01346	17	Bacteria(100);Firmicutes(100);Clostridia(100);Clostridiales(100);Lachnospiraceae(100);
													Otu01347	17	Bacteria(100);Firmicutes(100);Clostridia(100);Clostridiales(100);Lachnospiraceae(100);
													Otu01348	17	Bacteria(100);Firmicutes(100);Clostridia(100);Clostridiales(100);Lachnospiraceae(100);
													Otu01349	17	Bacteria(100);Firmicutes(100);Clostridia(100);Clostridiales(100);Lachnospiraceae(100);
													Otu01350	16	Bacteria(100);Firmicutes(100);Clostridia(100);Clostridiales(100);Lachnospiraceae(100);
													Otu01351	16	Bacteria(100);Firmicutes(100);Clostridia(100);Clostridiales(100);Ruminococcaceae(100);Ruminiclostridium_5(82);
													Otu01352	16	Bacteria(100);Firmicutes(100);Clostridia(100);Clostridiales(100);Ruminococcaceae(82);Ruminiclostridium_5(82);
													Otu01353	16	Bacteria(100);Firmicutes(100);Clostridia(100);Clostridiales(100);Lachnospiraceae(100);
													Otu01354	16	Bacteria(100);Firmicutes(100);Bacilli(100);Lactobacillales(100);Lactobacillales_unclassified(88);
													Otu01355	16	Bacteria(100);Firmicutes(100);Clostridia(100);Clostridiales(100);Lachnospiraceae(100);
													Otu01356	16	Bacteria(100);Firmicutes(100);Clostridia(88);Clostridiales(88);Clostridiales_unclassified(82);
													Otu01357	16	Bacteria(100);Firmicutes(100);Clostridia(100);Clostridiales(100);Lachnospiraceae(100);
													Otu01358	16	Bacteria(100);Firmicutes(100);Clostridia(100);Clostridiales(100);Lachnospiraceae(100);
													Otu01359	16	Bacteria(100);Firmicutes(100);Bacilli(69);Lactobacillales(63);Lactobacillales_unclassified(57);
													Otu01360	16	Bacteria(100);Firmicutes(100);Clostridia(100);Clostridiales(100);Ruminococcaceae(100);
													Otu01361	16	Bacteria(100);Firmicutes(100);Clostridia(100);Clostridiales(100);Lachnospiraceae(100);
													Otu01362	16	Bacteria(100);Firmicutes(100);Clostridia(100);Clostridiales(100);Ruminococcaceae(88);
													Otu01363	16	Bacteria(100);Firmicutes(100);Clostridia(100);Clostridiales(100);Lachnospiraceae(88);
													Otu01364	16	Bacteria(100);Firmicutes(100);Clostridia(100);Clostridiales(100);Ruminococcaceae(100);
													Otu01365	16	Bacteria(100);Firmicutes(100);Clostridia(100);Clostridiales(100);Ruminococcaceae(100);Flavonifractor(69);
													Otu01366	16	Bacteria(100);Firmicutes(100);Clostridia(100);Clostridiales(100);Ruminococcaceae(100);
													Otu01367	16	Bacteria(100);Firmicutes(100);Clostridia(100);Clostridiales(100);Clostridiales_unclassified(82);
													Otu01368	16	Bacteria(100);Firmicutes(100);Clostridia(100);Clostridiales(100);Lachnospiraceae(100);
													Otu01369	16	Bacteria(100);Firmicutes(100);Clostridia(100);Clostridiales(100);Lachnospiraceae(94);
													Otu01370	16	Bacteria(100);Firmicutes(94);Firmicutes_unclassified(63);Firmicutes_unclassified(63);Firmicutes_unclassified(63);
													Otu01371	16	Bacteria(100);Firmicutes(100);Clostridia(100);Clostridiales(100);Lachnospiraceae(100);
													Otu01372	16	Bacteria(100);Firmicutes(100);Clostridia(100);Clostridiales(100);Clostridiales_unclassified(88);
													Otu01373	16	Bacteria(100);Firmicutes(100);Clostridia(100);Clostridiales(100);Clostridiales_unclassified(63);
													Otu01374	16	Bacteria(100);Firmicutes(100);Clostridia(100);Clostridiales(100);Lachnospiraceae(100);
													Otu01375	16	Bacteria(100);Firmicutes(100);Clostridia(100);Clostridiales(100);Ruminococcaceae(100);
													Otu01376	16	Bacteria(100);Firmicutes(100);Firmicutes_unclassified(100);Firmicutes_unclassified(100);Firmicutes_unclassified(100);
													Otu01377	16	Bacteria(100);Firmicutes(88);Clostridia(82);Clostridiales(82);Lachnospiraceae(82);
													Otu01378	16	Bacteria(100);Firmicutes(100);Clostridia(100);Clostridiales(100);Lachnospiraceae(100);
													Otu01379	16	Bacteria(100);Firmicutes(100);Clostridia(100);Clostridiales(100);Clostridiaceae_1(100);
													Otu01380	16	Bacteria(100);Firmicutes(100);Clostridia(100);Clostridiales(100);Lachnospiraceae(100);
													Otu01381	16	Bacteria(100);Firmicutes(100);Clostridia(100);Clostridiales(100);Ruminococcaceae(100);
													Otu01382	16	Bacteria(100);Firmicutes(100);Clostridia(100);Clostridiales(100);Ruminococcaceae(69);
													Otu01383	16	Bacteria(100);Firmicutes(100);Clostridia(100);Clostridiales(100);Ruminococcaceae(63);
													Otu01384	16	Bacteria(100);Firmicutes(100);Clostridia(100);Clostridiales(100);Lachnospiraceae(100);
													Otu01385	16	Bacteria(100);Firmicutes(100);Clostridia(100);Clostridiales(82);Clostridiales_unclassified(82);
													Otu01386	16	Bacteria(100);Firmicutes(100);Clostridia(100);Clostridiales(88);Clostridiales_unclassified(88);
													Otu01387	16	Bacteria(100);Firmicutes(100);Clostridia(94);Clostridiales(88);Ruminococcaceae(63);
													Otu01388	16	Bacteria(100);Firmicutes(100);Clostridia(100);Clostridiales(100);Lachnospiraceae(100);
													Otu01389	16	Bacteria(100);Firmicutes(100);Clostridia(100);Clostridiales(100);Lachnospiraceae(100);Shuttleworthia(69);
													Otu01390	16	Bacteria(100);Firmicutes(100);Erysipelotrichia(100);Erysipelotrichales(100);Erysipelotrichaceae(100);
													Otu01391	16	Bacteria(100);Firmicutes(100);Clostridia(100);Clostridiales(100);Lachnospiraceae(75);
													Otu01392	16	Bacteria(100);Firmicutes(100);Clostridia(100);Clostridiales(100);Lachnospiraceae(100);
													Otu01393	16	Bacteria(100);Firmicutes(100);Clostridia(100);Clostridiales(100);Lachnospiraceae(100);
													Otu01394	16	Bacteria(100);Firmicutes(100);Clostridia(100);Clostridiales(100);Ruminococcaceae(75);
													Otu01395	16	Bacteria(100);Firmicutes(100);Clostridia(100);Clostridiales(100);Lachnospiraceae(100);
													Otu01396	16	Bacteria(100);Firmicutes(100);Clostridia(94);Clostridiales(94);Lachnospiraceae(82);
													Otu01397	16	Bacteria(100);Firmicutes(100);Clostridia(100);Clostridiales(100);Ruminococcaceae(100);
													Otu01398	16	Bacteria(100);Firmicutes(100);Clostridia(100);Clostridiales(100);Lachnospiraceae(100);
													Otu01399	16	Bacteria(100);Firmicutes(100);Clostridia(100);Clostridiales(100);Lachnospiraceae(100);
													Otu01400	16	Bacteria(100);Firmicutes(100);Clostridia(100);Clostridiales(100);Clostridiales_unclassified(100);
													Otu01401	16	Bacteria(100);Firmicutes(100);Clostridia(100);Clostridiales(100);Clostridiales_unclassified(75);
													Otu01402	16	Bacteria(100);Firmicutes(100);Clostridia(100);Clostridiales(100);Lachnospiraceae(88);
													Otu01403	16	Bacteria(100);Firmicutes(100);Clostridia(100);Clostridiales(100);Lachnospiraceae(100);
													Otu01404	16	Bacteria(100);Firmicutes(100);Clostridia(100);Clostridiales(100);Lachnospiraceae(100);
													Otu01405	16	Bacteria(100);Firmicutes(100);Clostridia(100);Clostridiales(100);Lachnospiraceae(100);
													Otu01406	16	Bacteria(100);Firmicutes(100);Clostridia(100);Clostridiales(100);Lachnospiraceae(100);
													Otu01407	16	Bacteria(100);Firmicutes(100);Clostridia(100);Clostridiales(100);Clostridiales_unclassified(69);
													Otu01408	16	Bacteria(100);Firmicutes(100);Clostridia(100);Clostridiales(100);Ruminococcaceae(100);Anaerotruncus(57);
													Otu01409	16	Bacteria(100);Firmicutes(100);Clostridia(100);Clostridiales(100);Ruminococcaceae(100);
													Otu01410	15	Bacteria(100);Firmicutes(100);Clostridia(100);Clostridiales(100);Lachnospiraceae(74);
													Otu01411	15	Bacteria(100);Firmicutes(100);Clostridia(100);Clostridiales(100);Lachnospiraceae(61);
													Otu01412	15	Bacteria(100);Firmicutes(100);Clostridia(100);Clostridiales(100);Lachnospiraceae(94);
													Otu01413	15	Bacteria(100);Firmicutes(100);Firmicutes_unclassified(74);Firmicutes_unclassified(74);Firmicutes_unclassified(74);
													Otu01414	15	Bacteria(100);Firmicutes(100);Clostridia(100);Clostridiales(100);Lachnospiraceae(100);
													Otu01415	15	Bacteria(100);Firmicutes(100);Clostridia(100);Clostridiales(100);Lachnospiraceae(100);
													Otu01416	15	Bacteria(100);Firmicutes(100);Clostridia(100);Clostridiales(100);Clostridiales_vadinBB60_group(94);
													Otu01417	15	Bacteria(100);Firmicutes(100);Clostridia(100);Clostridiales(100);Lachnospiraceae(100);Eisenbergiella(54);
													Otu01418	15	Bacteria(100);Firmicutes(100);Clostridia(100);Clostridiales(100);Lachnospiraceae(100);
													Otu01419	15	Bacteria(100);Firmicutes(100);Clostridia(100);Clostridiales(100);Lachnospiraceae(100);
													Otu01420	15	Bacteria(100);Firmicutes(100);Clostridia(100);Clostridiales(100);Lachnospiraceae(100);
													Otu01421	15	Bacteria(100);Firmicutes(100);Clostridia(100);Clostridiales(100);Ruminococcaceae(74);Anaerotruncus(61);
													Otu01422	15	Bacteria(100);Firmicutes(100);Clostridia(100);Clostridiales(100);Peptostreptococcaceae(54);
													Otu01423	15	Bacteria(100);Firmicutes(100);Clostridia(100);Clostridiales(100);Lachnospiraceae(100);
													Otu01424	15	Bacteria(100);Firmicutes(100);Clostridia(100);Clostridiales(100);Lachnospiraceae(100);
													Otu01425	15	Bacteria(100);Firmicutes(100);Clostridia(100);Clostridiales(100);Family_XIII(100);Family_XIII_AD3011_group(100);
													Otu01426	15	Bacteria(100);Firmicutes(100);Clostridia(100);Clostridiales(100);Lachnospiraceae(100);
													Otu01427	15	Bacteria(100);Firmicutes(100);Clostridia(100);Clostridiales(100);Lachnospiraceae(100);
													Otu01428	15	Bacteria(100);Firmicutes(100);Clostridia(100);Clostridiales(100);Ruminococcaceae(94);
													Otu01429	15	Bacteria(100);Firmicutes(100);Clostridia(100);Clostridiales(100);Lachnospiraceae(100);
													Otu01430	15	Bacteria(100);Firmicutes(100);Clostridia(100);Clostridiales(100);Lachnospiraceae(100);
													Otu01431	15	Bacteria(100);Firmicutes(100);Clostridia(100);Clostridiales(100);Lachnospiraceae(61);
													Otu01432	15	Bacteria(100);Firmicutes(100);Clostridia(100);Clostridiales(100);Ruminococcaceae(94);
													Otu01433	15	Bacteria(100);Firmicutes(100);Clostridia(100);Clostridiales(100);Clostridiales_vadinBB60_group(87);
													Otu01434	15	Bacteria(100);Firmicutes(100);Clostridia(100);Clostridiales(100);Ruminococcaceae(94);Ruminococcaceae_UCG-014(67);
													Otu01435	15	Bacteria(100);Firmicutes(100);Clostridia(100);Clostridiales(100);Lachnospiraceae(100);
													Otu01436	15	Bacteria(100);Firmicutes(100);Clostridia(100);Clostridiales(100);Clostridiales_unclassified(94);
													Otu01437	15	Bacteria(100);Firmicutes(100);Clostridia(100);Clostridiales(100);Lachnospiraceae(100);
													Otu01438	15	Bacteria(100);Firmicutes(100);Clostridia(100);Clostridiales(100);Lachnospiraceae(100);
													Otu01439	15	Bacteria(100);Firmicutes(100);Clostridia(100);Clostridiales(100);Lachnospiraceae(100);
													Otu01440	15	Bacteria(100);Firmicutes(100);Clostridia(100);Clostridiales(100);Lachnospiraceae(100);
													Otu01441	15	Bacteria(100);Firmicutes(100);Clostridia(100);Clostridiales(100);Lachnospiraceae(100);
													Otu01442	15	Bacteria(100);Firmicutes(100);Clostridia(100);Clostridiales(100);Ruminococcaceae(94);
													Otu01443	15	Bacteria(100);Firmicutes(100);Clostridia(100);Clostridiales(100);Lachnospiraceae(100);
													Otu01444	15	Bacteria(100);Firmicutes(100);Clostridia(100);Clostridiales(100);Lachnospiraceae(100);
													Otu01445	15	Bacteria(100);Firmicutes(100);Clostridia(100);Clostridiales(100);Lachnospiraceae(100);
													Otu01446	15	Bacteria(100);Firmicutes(100);Clostridia(100);Clostridiales(100);Lachnospiraceae(100);
													Otu01447	15	Bacteria(100);Firmicutes(100);Clostridia(100);Clostridiales(100);Lachnospiraceae(80);
													Otu01448	15	Bacteria(100);Firmicutes(100);Clostridia(100);Clostridiales(100);Clostridiales_unclassified(61);
													Otu01449	15	Bacteria(100);Firmicutes(100);Clostridia(100);Clostridiales(100);Ruminococcaceae(100);
													Otu01450	15	Bacteria(100);Firmicutes(100);Clostridia(100);Clostridiales(100);Lachnospiraceae(100);Shuttleworthia(80);
													Otu01451	15	Bacteria(100);Firmicutes(100);Clostridia(100);Clostridiales(100);Lachnospiraceae(100);
													Otu01452	15	Bacteria(100);Firmicutes(100);Clostridia(100);Clostridiales(100);Lachnospiraceae(100);
													Otu01453	15	Bacteria(100);Firmicutes(100);Clostridia(100);Clostridiales(100);Lachnospiraceae(100);
													Otu01454	15	Bacteria(100);Firmicutes(100);Clostridia(94);Clostridiales(67);
													Otu01455	15	Bacteria(100);Firmicutes(100);Clostridia(100);Clostridiales(100);Ruminococcaceae(61);
													Otu01456	15	Bacteria(100);Firmicutes(94);Clostridia(94);Clostridiales(94);Lachnospiraceae(94);
													Otu01457	15	Bacteria(100);Firmicutes(100);Clostridia(100);Clostridiales(100);Lachnospiraceae(100);
													Otu01458	15	Bacteria(100);Firmicutes(100);Clostridia(100);Clostridiales(100);Lachnospiraceae(100);
													Otu01459	15	Bacteria(100);Firmicutes(100);Clostridia(100);Clostridiales(100);Lachnospiraceae(94);
													Otu01460	15	Bacteria(100);Firmicutes(100);Erysipelotrichia(100);Erysipelotrichales(100);Erysipelotrichaceae(100);
													Otu01461	15	Bacteria(100);Firmicutes(100);Clostridia(100);Clostridiales(100);Lachnospiraceae(100);
													Otu01462	15	Bacteria(100);Firmicutes(100);Clostridia(100);Clostridiales(100);Lachnospiraceae(100);
													Otu01463	15	Bacteria(100);Firmicutes(100);Firmicutes_unclassified(100);Firmicutes_unclassified(100);Firmicutes_unclassified(100);
													Otu01464	15	Bacteria(100);Firmicutes(100);Clostridia(100);Clostridiales(100);Lachnospiraceae(100);
													Otu01465	15	Bacteria(100);Firmicutes(100);Clostridia(100);Clostridiales(100);Lachnospiraceae(100);
													Otu01466	15	Bacteria(100);Firmicutes(100);Firmicutes_unclassified(74);Firmicutes_unclassified(74);Firmicutes_unclassified(74);
													Otu01467	15	Bacteria(100);Firmicutes(100);Clostridia(100);Clostridiales(100);Lachnospiraceae(100);
													Otu01468	15	Bacteria(100);Firmicutes(100);Clostridia(100);Clostridiales(100);Ruminococcaceae(100);Anaerotruncus(100);
													Otu01469	15	Bacteria(100);Firmicutes(100);Clostridia(100);Clostridiales(100);Lachnospiraceae(100);
													Otu01470	15	Bacteria(100);Firmicutes(100);Clostridia(100);Clostridiales(100);Ruminococcaceae(100);
													Otu01471	15	Bacteria(100);Firmicutes(100);Clostridia(100);Clostridiales(100);Clostridiales_unclassified(80);
													Otu01472	15	Bacteria(100);Firmicutes(100);Clostridia(100);Clostridiales(100);Ruminococcaceae(94);Ruminococcaceae_UCG-014(94);
													Otu01473	15	Bacteria(100);Firmicutes(100);Bacilli(54);Bacilli_unclassified(54);
													Otu01474	15	Bacteria(100);Firmicutes(100);Clostridia(100);Clostridiales(100);Ruminococcaceae(100);
													Otu01475	15	Bacteria(100);Firmicutes(100);Firmicutes_unclassified(94);Firmicutes_unclassified(94);Firmicutes_unclassified(94);
													Otu01476	15	Bacteria(100);Firmicutes(100);Clostridia(100);Clostridiales(100);Ruminococcaceae(100);
													Otu01477	15	Bacteria(100);Firmicutes(100);Clostridia(100);Clostridiales(100);Lachnospiraceae(100);
													Otu01478	15	Bacteria(100);Firmicutes(100);Clostridia(100);Clostridiales(100);Lachnospiraceae(100);
													Otu01479	15	Bacteria(100);Firmicutes(100);Clostridia(100);Clostridiales(100);Lachnospiraceae(100);
													Otu01480	15	Bacteria(100);Firmicutes(100);Clostridia(100);Clostridiales(100);Ruminococcaceae(100);
													Otu01481	15	Bacteria(100);Firmicutes(100);Clostridia(100);Clostridiales(100);Lachnospiraceae(100);
													Otu01482	14	Bacteria(100);Firmicutes(100);Clostridia(100);Clostridiales(100);Clostridiales_unclassified(72);
													Otu01483	14	Bacteria(100);Firmicutes(100);Clostridia(100);Clostridiales(100);Ruminococcaceae(100);
													Otu01484	14	Bacteria(100);Firmicutes(100);Clostridia(100);Clostridiales(100);Lachnospiraceae(100);
													Otu01485	14	Bacteria(100);Firmicutes(100);Clostridia(100);Clostridiales(100);Ruminococcaceae(100);Anaerotruncus(86);
													Otu01486	14	Bacteria(100);Firmicutes(100);Clostridia(100);Clostridiales(100);Lachnospiraceae(100);
													Otu01487	14	Bacteria(100);Firmicutes(100);Clostridia(100);Clostridiales(100);Lachnospiraceae(100);
													Otu01488	14	Bacteria(100);Firmicutes(100);Erysipelotrichia(100);Erysipelotrichales(100);Erysipelotrichaceae(100);
													Otu01489	14	Bacteria(100);Firmicutes(100);Clostridia(100);Clostridiales(100);Clostridiales_vadinBB60_group(72);
													Otu01490	14	Bacteria(100);Firmicutes(100);Clostridia(100);Clostridiales(100);Ruminococcaceae(86);Anaerotruncus(86);
													Otu01491	14	Bacteria(100);Firmicutes(100);Clostridia(100);Clostridiales(100);Ruminococcaceae(100);
													Otu01492	14	Bacteria(100);Firmicutes(100);Clostridia(100);Clostridiales(100);Ruminococcaceae(100);
													Otu01493	14	Bacteria(100);Firmicutes(100);Clostridia(100);Clostridiales(100);Ruminococcaceae(79);
													Otu01494	14	Bacteria(100);Firmicutes(100);Clostridia(100);Clostridiales(100);Lachnospiraceae(100);
													Otu01495	14	Bacteria(100);Firmicutes(100);Clostridia(93);Clostridiales(93);Clostridiales_unclassified(93);
													Otu01496	14	Bacteria(100);Firmicutes(100);Clostridia(100);Clostridiales(100);Ruminococcaceae(100);
													Otu01497	14	Bacteria(100);Firmicutes(100);Clostridia(100);Clostridiales(100);Lachnospiraceae(100);
													Otu01498	14	Bacteria(100);Firmicutes(100);Clostridia(100);Clostridiales(100);Lachnospiraceae(100);
													Otu01499	14	Bacteria(100);Firmicutes(100);Clostridia(100);Clostridiales(100);Lachnospiraceae(100);
													Otu01500	14	Bacteria(100);Firmicutes(100);Clostridia(100);Clostridiales(100);Ruminococcaceae(100);
													Otu01501	14	Bacteria(100);Firmicutes(100);Clostridia(100);Clostridiales(100);Lachnospiraceae(100);
													Otu01502	14	Bacteria(100);Firmicutes(100);Clostridia(100);Clostridiales(100);Clostridiales_vadinBB60_group(86);
													Otu01503	14	Bacteria(100);Firmicutes(100);Bacilli(100);Bacillales(100);Bacillales_unclassified(100);
													Otu01504	14	Bacteria(100);Firmicutes(100);Clostridia(100);Clostridiales(100);Lachnospiraceae(100);
													Otu01505	14	Bacteria(100);Firmicutes(100);Clostridia(93);Clostridiales(86);Clostridiales_unclassified(86);
													Otu01506	14	Bacteria(100);Firmicutes(100);Clostridia(100);Clostridiales(100);Lachnospiraceae(100);
													Otu01507	14	Bacteria(100);Firmicutes(100);Clostridia(100);Clostridiales(100);Lachnospiraceae(100);
													Otu01508	14	Bacteria(100);Firmicutes(100);Clostridia(100);Clostridiales(100);Clostridiales_unclassified(65);
													Otu01509	14	Bacteria(100);Firmicutes(100);Clostridia(100);Clostridiales(100);Lachnospiraceae(93);
													Otu01510	14	Bacteria(100);Firmicutes(100);Clostridia(100);Clostridiales(100);Lachnospiraceae(100);
													Otu01511	14	Bacteria(100);Proteobacteria(100);Gammaproteobacteria(100);Enterobacteriales(100);Enterobacteriaceae(100);
													Otu01512	14	Bacteria(100);Firmicutes(100);Clostridia(100);Clostridiales(100);Ruminococcaceae(79);
													Otu01513	14	Bacteria(100);Firmicutes(100);Clostridia(100);Clostridiales(100);Lachnospiraceae(86);
													Otu01514	14	Bacteria(100);Firmicutes(93);Clostridia(93);Clostridiales(86);Ruminococcaceae(65);
													Otu01515	14	Bacteria(100);Firmicutes(100);Clostridia(100);Clostridiales(100);Clostridiales_vadinBB60_group(100);
													Otu01516	14	Bacteria(100);Firmicutes(100);Clostridia(100);Clostridiales(100);Lachnospiraceae(100);
													Otu01517	14	Bacteria(100);Firmicutes(100);Clostridia(100);Clostridiales(100);Lachnospiraceae(100);
													Otu01518	14	Bacteria(100);Firmicutes(100);Clostridia(100);Clostridiales(100);Lachnospiraceae(100);
													Otu01519	14	Bacteria(100);Firmicutes(100);Clostridia(100);Clostridiales(100);Lachnospiraceae(100);
													Otu01520	14	Bacteria(100);Firmicutes(100);Clostridia(100);Clostridiales(100);Lachnospiraceae(100);
													Otu01521	14	Bacteria(100);Firmicutes(100);Clostridia(100);Clostridiales(100);Lachnospiraceae(100);
													Otu01522	14	Bacteria(100);Firmicutes(79);Clostridia(79);Clostridiales(79);Lachnospiraceae(79);
													Otu01523	14	Bacteria(100);Firmicutes(100);Clostridia(100);Clostridiales(100);Lachnospiraceae(58);
													Otu01524	14	Bacteria(100);Firmicutes(100);Clostridia(100);Clostridiales(100);Lachnospiraceae(100);
													Otu01525	14	Bacteria(100);Firmicutes(100);Clostridia(100);Clostridiales(100);Lachnospiraceae(79);
													Otu01526	14	Bacteria(100);Firmicutes(100);Clostridia(100);Clostridiales(100);Ruminococcaceae(100);
													Otu01527	14	Bacteria(100);Firmicutes(100);Clostridia(58);Clostridiales(58);
													Otu01528	14	Bacteria(100);Firmicutes(100);Clostridia(100);Clostridiales(100);Lachnospiraceae(100);
													Otu01529	14	Bacteria(100);Firmicutes(100);Clostridia(100);Clostridiales(100);Lachnospiraceae(65);
													Otu01530	14	Bacteria(100);Firmicutes(100);Clostridia(100);Clostridiales(100);Lachnospiraceae(100);
													Otu01531	14	Bacteria(100);Firmicutes(100);Clostridia(86);Clostridiales(86);Clostridiales_unclassified(65);
													Otu01532	14	Bacteria(100);Firmicutes(100);Clostridia(100);Clostridiales(100);Lachnospiraceae(100);
													Otu01533	14	Bacteria(100);Firmicutes(100);Clostridia(100);Clostridiales(100);Lachnospiraceae(100);
													Otu01534	14	Bacteria(100);Firmicutes(100);Bacilli(100);Lactobacillales(86);Lactobacillales_unclassified(86);
													Otu01535	14	Bacteria(100);Firmicutes(100);Clostridia(100);Clostridiales(100);Lachnospiraceae(100);
													Otu01536	14	Bacteria(100);Firmicutes(100);Clostridia(100);Clostridiales(100);Clostridiales_unclassified(86);
													Otu01537	14	Bacteria(100);Firmicutes(100);Clostridia(93);Clostridiales(86);Lachnospiraceae(79);
													Otu01538	14	Bacteria(100);Firmicutes(100);Clostridia(100);Clostridiales(100);Lachnospiraceae(72);
													Otu01539	14	Bacteria(100);Firmicutes(100);Clostridia(100);Clostridiales(100);Ruminococcaceae(86);
													Otu01540	14	Bacteria(100);Firmicutes(100);Clostridia(100);Clostridiales(100);Lachnospiraceae(100);
													Otu01541	14	Bacteria(100);Firmicutes(100);Clostridia(100);Clostridiales(100);Lachnospiraceae(100);
													Otu01542	14	Bacteria(100);Firmicutes(100);Clostridia(100);Clostridiales(100);Lachnospiraceae(100);
													Otu01543	14	Bacteria(100);Firmicutes(100);Bacilli(65);Bacilli_unclassified(65);Bacilli_unclassified(65);
													Otu01544	14	Bacteria(100);Firmicutes(100);Clostridia(100);Clostridiales(100);Clostridiales_unclassified(100);
													Otu01545	14	Bacteria(100);Firmicutes(100);Clostridia(100);Clostridiales(100);Lachnospiraceae(100);
													Otu01546	14	Bacteria(100);Firmicutes(100);Clostridia(100);Clostridiales(100);Lachnospiraceae(100);
													Otu01547	14	Bacteria(100);Firmicutes(100);Clostridia(100);Clostridiales(100);Lachnospiraceae(100);
													Otu01548	14	Bacteria(100);Firmicutes(100);Bacilli(100);Bacilli_unclassified(100);Bacilli_unclassified(100);
													Otu01549	14	Bacteria(100);Firmicutes(100);Clostridia(100);Clostridiales(100);Ruminococcaceae(100);
													Otu01550	14	Bacteria(100);Firmicutes(100);Firmicutes_unclassified(79);Firmicutes_unclassified(79);Firmicutes_unclassified(79);
													Otu01551	14	Bacteria(100);Firmicutes(100);Clostridia(100);Clostridiales(100);Lachnospiraceae(100);
													Otu01552	14	Bacteria(100);Firmicutes(100);Clostridia(100);Clostridiales(100);Lachnospiraceae(100);
													Otu01553	14	Bacteria(100);Firmicutes(86);Clostridia(86);Clostridiales(79);Ruminococcaceae(79);
													Otu01554	14	Bacteria(100);Firmicutes(100);Clostridia(100);Clostridiales(100);Lachnospiraceae(100);Shuttleworthia(65);
													Otu01555	14	Bacteria(100);Firmicutes(100);Clostridia(100);Clostridiales(100);Clostridiales_unclassified(79);
													Otu01556	14	Bacteria(100);Firmicutes(100);Firmicutes_unclassified(86);Firmicutes_unclassified(86);Firmicutes_unclassified(86);
													Otu01557	14	Bacteria(100);Firmicutes(58);Clostridia(58);Clostridiales(58);
													Otu01558	14	Bacteria(100);Firmicutes(100);Clostridia(100);Clostridiales(100);Ruminococcaceae(100);
													Otu01559	14	Bacteria(100);Firmicutes(100);Clostridia(100);Clostridiales(100);Clostridiales_unclassified(93);
													Otu01560	14	Bacteria(100);Firmicutes(100);Clostridia(100);Clostridiales(100);Ruminococcaceae(100);
													Otu01561	14	Bacteria(100);Firmicutes(100);Clostridia(100);Clostridiales(100);Lachnospiraceae(100);
													Otu01562	14	Bacteria(100);Firmicutes(100);Clostridia(100);Clostridiales(100);Clostridiales_unclassified(58);
													Otu01563	14	Bacteria(100);Firmicutes(100);Clostridia(100);Clostridiales(100);Lachnospiraceae(72);
													Otu01564	14	Bacteria(100);Firmicutes(100);Clostridia(100);Clostridiales(100);Ruminococcaceae(100);Pseudoflavonifractor(58);
													Otu01565	14	Bacteria(100);Firmicutes(100);Clostridia(100);Clostridiales(100);Lachnospiraceae(100);
													Otu01566	14	Bacteria(100);Firmicutes(100);Clostridia(100);Clostridiales(100);Clostridiales_unclassified(93);
													Otu01567	14	Bacteria(100);Firmicutes(100);Bacilli(100);Lactobacillales(100);Lactobacillaceae(100);Lactobacillus(100);
													Otu01568	14	Bacteria(100);Firmicutes(100);Clostridia(100);Clostridiales(100);Lachnospiraceae(100);
													Otu01569	13	Bacteria(100);Firmicutes(100);Clostridia(100);Clostridiales(100);Lachnospiraceae(93);
													Otu01570	13	Bacteria(100);Firmicutes(100);Clostridia(100);Clostridiales(100);Lachnospiraceae(100);
													Otu01571	13	Bacteria(100);Firmicutes(100);Firmicutes_unclassified(62);Firmicutes_unclassified(62);Firmicutes_unclassified(62);
													Otu01572	13	Bacteria(100);Firmicutes(100);Bacilli(100);Lactobacillales(100);Lactobacillales_unclassified(54);
													Otu01573	13	Bacteria(100);Firmicutes(100);Clostridia(100);Clostridiales(100);Lachnospiraceae(100);
													Otu01574	13	Bacteria(100);Firmicutes(100);Clostridia(100);Clostridiales(100);Lachnospiraceae(100);
													Otu01575	13	Bacteria(100);Firmicutes(100);Clostridia(100);Clostridiales(100);Lachnospiraceae(100);
													Otu01576	13	Bacteria(100);Firmicutes(100);Clostridia(100);Clostridiales(100);Lachnospiraceae(54);
													Otu01577	13	Bacteria(100);Firmicutes(100);Clostridia(100);Clostridiales(100);Lachnospiraceae(100);
													Otu01578	13	Bacteria(100);Firmicutes(85);Clostridia(85);Clostridiales(85);Ruminococcaceae(85);Ruminiclostridium_5(85);
													Otu01579	13	Bacteria(100);Firmicutes(100);Clostridia(100);Clostridiales(100);Ruminococcaceae(100);
													Otu01580	13	Bacteria(100);Firmicutes(100);Clostridia(100);Clostridiales(100);Lachnospiraceae(100);
													Otu01581	13	Bacteria(100);Actinobacteria(93);Actinobacteria(93);Corynebacteriales(93);Corynebacteriales_unclassified(93);
													Otu01582	13	Bacteria(100);Firmicutes(100);Clostridia(100);Clostridiales(100);Lachnospiraceae(100);
													Otu01583	13	Bacteria(100);Firmicutes(100);Clostridia(100);Clostridiales(100);Clostridiales_unclassified(100);
													Otu01584	13	Bacteria(100);Firmicutes(100);Clostridia(100);Clostridiales(100);Lachnospiraceae(93);
													Otu01585	13	Bacteria(100);Firmicutes(100);Clostridia(100);Clostridiales(100);Clostridiales_unclassified(100);
													Otu01586	13	Bacteria(100);Firmicutes(100);Clostridia(93);Clostridiales(93);Lachnospiraceae(85);
													Otu01587	13	Bacteria(100);Firmicutes(100);Clostridia(100);Clostridiales(100);Lachnospiraceae(70);
													Otu01588	13	Bacteria(100);Firmicutes(100);Clostridia(100);Clostridiales(100);Clostridiales_unclassified(93);
													Otu01589	13	Bacteria(100);Firmicutes(100);Clostridia(100);Clostridiales(100);Lachnospiraceae(100);
													Otu01590	13	Bacteria(100);Firmicutes(100);Clostridia(100);Clostridiales(100);Ruminococcaceae(100);Ruminococcaceae_UCG-014(100);
													Otu01591	13	Bacteria(100);Firmicutes(100);Clostridia(100);Clostridiales(100);Lachnospiraceae(62);
													Otu01592	13	Bacteria(100);Firmicutes(100);Clostridia(100);Clostridiales(100);Ruminococcaceae(100);[Eubacterium]_coprostanoligenes_group(85);
													Otu01593	13	Bacteria(100);Firmicutes(100);Clostridia(100);Clostridiales(100);Ruminococcaceae(100);
													Otu01594	13	Bacteria(100);Firmicutes(100);Clostridia(100);Clostridiales(100);Lachnospiraceae(100);
													Otu01595	13	Bacteria(100);Firmicutes(100);Clostridia(100);Clostridiales(100);Lachnospiraceae(100);
													Otu01596	13	Bacteria(100);Firmicutes(100);Clostridia(100);Clostridiales(100);Clostridiales_unclassified(54);
													Otu01597	13	Bacteria(100);Firmicutes(100);Clostridia(100);Clostridiales(100);Lachnospiraceae(100);
													Otu01598	13	Bacteria(100);Firmicutes(100);Bacilli(100);Bacilli_unclassified(100);Bacilli_unclassified(100);
													Otu01599	13	Bacteria(100);Firmicutes(100);Clostridia(100);Clostridiales(100);Lachnospiraceae(54);
													Otu01600	13	Bacteria(100);Firmicutes(100);Firmicutes_unclassified(93);Firmicutes_unclassified(93);Firmicutes_unclassified(93);
													Otu01601	13	Bacteria(100);Firmicutes(100);Clostridia(100);Clostridiales(100);Clostridiales_unclassified(85);
													Otu01602	13	Bacteria(100);Firmicutes(100);Clostridia(100);Clostridiales(100);Lachnospiraceae(100);
													Otu01603	13	Bacteria(100);Firmicutes(100);Clostridia(100);Clostridiales(100);Lachnospiraceae(100);
													Otu01604	13	Bacteria(100);Firmicutes(100);Clostridia(100);Clostridiales(100);Ruminococcaceae(100);
													Otu01605	13	Bacteria(100);Firmicutes(100);Clostridia(100);Clostridiales(100);Lachnospiraceae(93);
													Otu01606	13	Bacteria(100);Firmicutes(100);Clostridia(100);Clostridiales(100);Lachnospiraceae(100);
													Otu01607	13	Bacteria(100);Firmicutes(100);Clostridia(100);Clostridiales(100);Lachnospiraceae(100);Tyzzerella(100);
													Otu01608	13	Bacteria(100);Firmicutes(100);Clostridia(100);Clostridiales(100);Lachnospiraceae(100);
													Otu01609	13	Bacteria(100);Firmicutes(100);Clostridia(100);Clostridiales(100);Lachnospiraceae(100);
													Otu01610	13	Bacteria(100);Firmicutes(100);Clostridia(100);Clostridiales(100);Ruminococcaceae(100);
													Otu01611	13	Bacteria(100);Firmicutes(100);Clostridia(100);Clostridiales(100);Clostridiales_unclassified(85);
													Otu01612	13	Bacteria(100);Firmicutes(100);Clostridia(100);Clostridiales(100);Ruminococcaceae(100);
													Otu01613	13	Bacteria(100);Firmicutes(100);Clostridia(100);Clostridiales(100);Clostridiales_unclassified(85);
													Otu01614	13	Bacteria(100);Firmicutes(100);Clostridia(100);Clostridiales(100);Lachnospiraceae(100);
													Otu01615	13	Bacteria(100);Firmicutes(100);Clostridia(100);Clostridiales(100);Lachnospiraceae(100);
													Otu01616	13	Bacteria(100);Firmicutes(100);Bacilli(100);Bacillales(100);Planococcaceae(100);Kurthia(54);
													Otu01617	13	Bacteria(100);Firmicutes(100);Clostridia(100);Clostridiales(100);Lachnospiraceae(100);
													Otu01618	13	Bacteria(100);Firmicutes(100);Clostridia(100);Clostridiales(100);Lachnospiraceae(62);
													Otu01619	13	Bacteria(100);Firmicutes(100);Clostridia(100);Clostridiales(100);Lachnospiraceae(100);
													Otu01620	13	Bacteria(100);Firmicutes(100);Clostridia(100);Clostridiales(100);Lachnospiraceae(93);
													Otu01621	13	Bacteria(100);Firmicutes(100);Clostridia(100);Clostridiales(100);Ruminococcaceae(100);Anaerotruncus(62);
													Otu01622	13	Bacteria(100);Firmicutes(100);Clostridia(100);Clostridiales(100);Ruminococcaceae(100);[Eubacterium]_coprostanoligenes_group(100);
													Otu01623	13	Bacteria(100);Firmicutes(100);Clostridia(100);Clostridiales(100);Lachnospiraceae(100);
													Otu01624	13	Bacteria(100);Firmicutes(100);Clostridia(93);Clostridiales(93);Lachnospiraceae(85);
													Otu01625	13	Bacteria(100);Firmicutes(100);Clostridia(100);Clostridiales(93);Ruminococcaceae(85);
													Otu01626	13	Bacteria(100);Firmicutes(100);Clostridia(100);Clostridiales(100);Clostridiales_unclassified(54);
													Otu01627	13	Bacteria(100);Firmicutes(100);Clostridia(100);Clostridiales(100);Lachnospiraceae(100);
													Otu01628	13	Bacteria(100);Actinobacteria(100);Actinobacteria(100);Micrococcales(100);Micrococcaceae(100);
													Otu01629	13	Bacteria(100);Firmicutes(100);Bacilli(85);Bacilli_unclassified(77);Bacilli_unclassified(77);
													Otu01630	13	Bacteria(100);Firmicutes(100);Clostridia(100);Clostridiales(100);Lachnospiraceae(100);
													Otu01631	13	Bacteria(100);Firmicutes(100);Clostridia(100);Clostridiales(100);Clostridiales_unclassified(100);
													Otu01632	13	Bacteria(100);Firmicutes(100);Clostridia(100);Clostridiales(100);Lachnospiraceae(100);
													Otu01633	13	Bacteria(100);Firmicutes(100);Clostridia(100);Clostridiales(100);Lachnospiraceae(100);
													Otu01634	13	Bacteria(100);Firmicutes(100);Firmicutes_unclassified(70);Firmicutes_unclassified(70);Firmicutes_unclassified(70);
													Otu01635	13	Bacteria(100);Firmicutes(100);Clostridia(100);Clostridiales(100);Clostridiales_unclassified(54);
													Otu01636	13	Bacteria(100);Bacteria_unclassified(85);Bacteria_unclassified(85);Bacteria_unclassified(85);Bacteria_unclassified(85);
													Otu01637	13	Bacteria(100);Firmicutes(100);Clostridia(100);Clostridiales(100);Lachnospiraceae(100);
													Otu01638	13	Bacteria(100);Firmicutes(100);Clostridia(100);Clostridiales(100);Ruminococcaceae(100);
													Otu01639	13	Bacteria(100);Firmicutes(100);Clostridia(100);Clostridiales(100);Clostridiales_unclassified(93);
													Otu01640	13	Bacteria(100);Firmicutes(100);Clostridia(100);Clostridiales(100);Ruminococcaceae(93);Ruminiclostridium_5(93);
													Otu01641	13	Bacteria(100);Firmicutes(100);Clostridia(100);Clostridiales(100);Lachnospiraceae(100);
													Otu01642	13	Bacteria(100);Firmicutes(100);Clostridia(100);Clostridiales(100);Lachnospiraceae(100);
													Otu01643	13	Bacteria(100);Firmicutes(100);Clostridia(100);Clostridiales(100);Lachnospiraceae(100);
													Otu01644	13	Bacteria(100);Firmicutes(100);Clostridia(100);Clostridiales(100);Lachnospiraceae(100);
													Otu01645	13	Bacteria(100);Firmicutes(100);Clostridia(77);Clostridiales(54);
													Otu01646	13	Bacteria(100);Firmicutes(100);Clostridia(100);Clostridiales(100);Lachnospiraceae(100);
													Otu01647	13	Bacteria(100);Firmicutes(100);Clostridia(100);Clostridiales(100);Ruminococcaceae(100);
													Otu01648	13	Bacteria(100);Firmicutes(100);Clostridia(100);Clostridiales(100);Lachnospiraceae(100);
													Otu01649	13	Bacteria(100);Firmicutes(100);Clostridia(100);Clostridiales(100);Ruminococcaceae(100);
													Otu01650	13	Bacteria(100);Firmicutes(100);Clostridia(100);Clostridiales(100);Ruminococcaceae(100);
													Otu01651	13	Bacteria(100);Firmicutes(100);Clostridia(100);Clostridiales(100);Clostridiales_unclassified(100);
													Otu01652	13	Bacteria(100);Firmicutes(100);Clostridia(100);Clostridiales(100);Ruminococcaceae(85);Ruminiclostridium_5(62);
													Otu01653	13	Bacteria(100);Firmicutes(100);Clostridia(100);Clostridiales(100);Lachnospiraceae(100);
													Otu01654	13	Bacteria(100);Firmicutes(100);Clostridia(100);Clostridiales(100);Lachnospiraceae(100);
													Otu01655	12	Bacteria(100);Firmicutes(100);Clostridia(100);Clostridiales(100);Lachnospiraceae(67);
													Otu01656	12	Bacteria(100);Firmicutes(100);Clostridia(100);Clostridiales(100);Lachnospiraceae(100);
													Otu01657	12	Bacteria(100);Firmicutes(100);Clostridia(100);Clostridiales(100);Lachnospiraceae(100);
													Otu01658	12	Bacteria(100);Firmicutes(100);Clostridia(100);Clostridiales(100);Lachnospiraceae(100);
													Otu01659	12	Bacteria(100);Firmicutes(100);Clostridia(100);Clostridiales(100);Lachnospiraceae(100);
													Otu01660	12	Bacteria(100);Firmicutes(100);Clostridia(100);Clostridiales(100);Lachnospiraceae(100);
													Otu01661	12	Bacteria(100);Firmicutes(100);Clostridia(100);Clostridiales(100);Ruminococcaceae(84);
													Otu01662	12	Bacteria(100);Firmicutes(100);Firmicutes_unclassified(84);Firmicutes_unclassified(84);Firmicutes_unclassified(84);
													Otu01663	12	Bacteria(100);Proteobacteria(84);Gammaproteobacteria(84);Enterobacteriales(59);Enterobacteriaceae(59);
													Otu01664	12	Bacteria(100);Firmicutes(100);Clostridia(100);Clostridiales(100);Clostridiales_unclassified(75);
													Otu01665	12	Bacteria(100);Firmicutes(100);Clostridia(100);Clostridiales(100);Lachnospiraceae(100);
													Otu01666	12	Bacteria(100);Firmicutes(100);Clostridia(100);Clostridiales(100);Clostridiales_unclassified(92);
													Otu01667	12	Bacteria(100);Firmicutes(100);Clostridia(100);Clostridiales(100);Ruminococcaceae(84);
													Otu01668	12	Bacteria(100);Firmicutes(100);Clostridia(100);Clostridiales(100);Lachnospiraceae(84);
													Otu01669	12	Bacteria(100);Firmicutes(100);Clostridia(100);Clostridiales(100);Ruminococcaceae(100);
													Otu01670	12	Bacteria(100);Firmicutes(100);Clostridia(100);Clostridiales(100);Clostridiales_vadinBB60_group(84);
													Otu01671	12	Bacteria(100);Firmicutes(100);Clostridia(100);Clostridiales(100);Clostridiales_unclassified(100);
													Otu01672	12	Bacteria(100);Firmicutes(100);Clostridia(100);Clostridiales(100);Clostridiales_vadinBB60_group(100);
													Otu01673	12	Bacteria(100);Firmicutes(100);Clostridia(100);Clostridiales(100);Clostridiales_vadinBB60_group(100);
													Otu01674	12	Bacteria(100);Firmicutes(100);Clostridia(100);Clostridiales(100);Ruminococcaceae(100);
													Otu01675	12	Bacteria(100);Firmicutes(100);Clostridia(100);Clostridiales(100);Clostridiales_unclassified(100);
													Otu01676	12	Bacteria(100);Firmicutes(100);Clostridia(100);Clostridiales(100);Lachnospiraceae(92);
													Otu01677	12	Bacteria(100);Firmicutes(100);Clostridia(100);Clostridiales(100);Ruminococcaceae(100);Ruminiclostridium_5(100);
													Otu01678	12	Bacteria(100);Firmicutes(100);Clostridia(100);Clostridiales(100);Ruminococcaceae(100);Ruminiclostridium(92);
													Otu01679	12	Bacteria(100);Firmicutes(100);Clostridia(100);Clostridiales(100);Lachnospiraceae(100);
													Otu01680	12	Bacteria(100);Firmicutes(100);Clostridia(100);Clostridiales(100);Lachnospiraceae(100);
													Otu01681	12	Bacteria(100);Firmicutes(100);Clostridia(100);Clostridiales(100);Lachnospiraceae(100);
													Otu01682	12	Bacteria(100);Firmicutes(100);Clostridia(59);Clostridiales(59);Lachnospiraceae(59);
													Otu01683	12	Bacteria(100);Firmicutes(100);Clostridia(100);Clostridiales(100);Lachnospiraceae(100);
													Otu01684	12	Bacteria(100);Firmicutes(100);Clostridia(100);Clostridiales(100);Ruminococcaceae(67);
													Otu01685	12	Bacteria(100);Firmicutes(100);Clostridia(100);Clostridiales(100);Clostridiales_unclassified(100);
													Otu01686	12	Bacteria(100);Firmicutes(100);Firmicutes_unclassified(67);Firmicutes_unclassified(67);Firmicutes_unclassified(67);
													Otu01687	12	Bacteria(100);Firmicutes(100);Clostridia(100);Clostridiales(100);Lachnospiraceae(100);
													Otu01688	12	Bacteria(100);Firmicutes(100);Clostridia(100);Clostridiales(100);Clostridiales_unclassified(84);
													Otu01689	12	Bacteria(100);Firmicutes(100);Clostridia(100);Clostridiales(100);Lachnospiraceae(100);
													Otu01690	12	Bacteria(100);Firmicutes(100);Clostridia(100);Clostridiales(100);Lachnospiraceae(75);
													Otu01691	12	Bacteria(100);Firmicutes(100);Clostridia(100);Clostridiales(100);Ruminococcaceae(84);
													Otu01692	12	Bacteria(100);Firmicutes(100);Clostridia(100);Clostridiales(100);Ruminococcaceae(67);
													Otu01693	12	Bacteria(100);Firmicutes(100);Clostridia(100);Clostridiales(100);Ruminococcaceae(100);Ruminiclostridium_5(100);
													Otu01694	12	Bacteria(100);Firmicutes(100);Clostridia(100);Clostridiales(100);Ruminococcaceae(100);
													Otu01695	12	Bacteria(100);Firmicutes(100);Firmicutes_unclassified(92);Firmicutes_unclassified(92);Firmicutes_unclassified(92);
													Otu01696	12	Bacteria(100);Firmicutes(100);Clostridia(100);Clostridiales(100);Ruminococcaceae(100);Subdoligranulum(100);
													Otu01697	12	Bacteria(100);Firmicutes(100);Clostridia(75);Clostridiales(75);Lachnospiraceae(75);
													Otu01698	12	Bacteria(100);Firmicutes(100);Clostridia(100);Clostridiales(100);Lachnospiraceae(100);
													Otu01699	12	Bacteria(100);Firmicutes(100);Clostridia(100);Clostridiales(100);Lachnospiraceae(100);
													Otu01700	12	Bacteria(100);Firmicutes(100);Clostridia(100);Clostridiales(100);Ruminococcaceae(100);
													Otu01701	12	Bacteria(100);Firmicutes(100);Clostridia(100);Clostridiales(100);Lachnospiraceae(92);
													Otu01702	12	Bacteria(100);Firmicutes(100);Clostridia(100);Clostridiales(100);Ruminococcaceae(84);Ruminiclostridium_5(84);
													Otu01703	12	Bacteria(100);Firmicutes(100);Firmicutes_unclassified(100);Firmicutes_unclassified(100);Firmicutes_unclassified(100);
													Otu01704	12	Bacteria(100);Firmicutes(100);Clostridia(100);Clostridiales(100);Clostridiales_unclassified(100);
													Otu01705	12	Bacteria(100);Firmicutes(100);Bacilli(59);Bacilli_unclassified(59);Bacilli_unclassified(59);
													Otu01706	12	Bacteria(100);Firmicutes(100);Bacilli(75);Lactobacillales(75);Lactobacillales_unclassified(75);
													Otu01707	12	Bacteria(100);Firmicutes(100);Clostridia(100);Clostridiales(100);Lachnospiraceae(100);
													Otu01708	12	Bacteria(100);Firmicutes(100);Clostridia(100);Clostridiales(100);Lachnospiraceae(100);
													Otu01709	12	Bacteria(100);Firmicutes(100);Clostridia(100);Clostridiales(100);Lachnospiraceae(100);
													Otu01710	12	Bacteria(100);Firmicutes(100);Clostridia(100);Clostridiales(100);Lachnospiraceae(100);
													Otu01711	12	Bacteria(100);Proteobacteria(100);Gammaproteobacteria(100);Enterobacteriales(100);Enterobacteriaceae(100);
													Otu01712	12	Bacteria(100);Firmicutes(100);Clostridia(100);Clostridiales(100);Ruminococcaceae(75);
													Otu01713	12	Bacteria(100);Firmicutes(100);Clostridia(100);Clostridiales(100);Clostridiales_vadinBB60_group(67);
													Otu01714	12	Bacteria(100);Firmicutes(100);Clostridia(100);Clostridiales(100);Lachnospiraceae(100);
													Otu01715	12	Bacteria(100);Firmicutes(100);Clostridia(100);Clostridiales(100);Ruminococcaceae(100);
													Otu01716	12	Bacteria(100);Firmicutes(100);Clostridia(100);Clostridiales(100);Ruminococcaceae(100);
													Otu01717	12	Bacteria(100);Firmicutes(100);Clostridia(100);Clostridiales(100);Ruminococcaceae(100);
													Otu01718	12	Bacteria(100);Firmicutes(100);Clostridia(100);Clostridiales(100);Lachnospiraceae(100);
													Otu01719	12	Bacteria(100);Firmicutes(100);Clostridia(100);Clostridiales(100);Lachnospiraceae(100);
													Otu01720	12	Bacteria(100);Firmicutes(100);Clostridia(100);Clostridiales(100);Ruminococcaceae(100);
													Otu01721	12	Bacteria(100);Firmicutes(100);Firmicutes_unclassified(92);Firmicutes_unclassified(92);Firmicutes_unclassified(92);
													Otu01722	12	Bacteria(100);Firmicutes(100);Clostridia(100);Clostridiales(100);Lachnospiraceae(100);
													Otu01723	12	Bacteria(100);Firmicutes(100);Clostridia(100);Clostridiales(100);Lachnospiraceae(84);
													Otu01724	12	Bacteria(100);Firmicutes(100);Clostridia(100);Clostridiales(100);Lachnospiraceae(92);
													Otu01725	12	Bacteria(100);Firmicutes(100);Clostridia(100);Clostridiales(100);Lachnospiraceae(100);
													Otu01726	12	Bacteria(100);Firmicutes(100);Clostridia(100);Clostridiales(100);Lachnospiraceae(100);
													Otu01727	12	Bacteria(100);Firmicutes(100);Clostridia(100);Clostridiales(100);Lachnospiraceae(100);
													Otu01728	12	Bacteria(100);Firmicutes(100);Clostridia(100);Clostridiales(100);Lachnospiraceae(100);
													Otu01729	12	Bacteria(100);Firmicutes(100);Clostridia(100);Clostridiales(100);Ruminococcaceae(100);
													Otu01730	12	Bacteria(100);Firmicutes(100);Clostridia(100);Clostridiales(100);Lachnospiraceae(100);
													Otu01731	12	Bacteria(100);Firmicutes(100);Clostridia(100);Clostridiales(100);Clostridiales_unclassified(84);
													Otu01732	12	Bacteria(100);Firmicutes(100);Clostridia(100);Clostridiales(100);
													Otu01733	12	Bacteria(100);Firmicutes(100);Clostridia(100);Clostridiales(100);Clostridiales_unclassified(59);
													Otu01734	12	Bacteria(100);Firmicutes(100);Clostridia(100);Clostridiales(100);Ruminococcaceae(100);
													Otu01735	12	Bacteria(100);Bacteria_unclassified(75);Bacteria_unclassified(75);Bacteria_unclassified(75);Bacteria_unclassified(75);
													Otu01736	12	Bacteria(100);Firmicutes(100);Clostridia(100);Clostridiales(100);Lachnospiraceae(100);
													Otu01737	12	Bacteria(100);Firmicutes(100);Clostridia(100);Clostridiales(100);Lachnospiraceae(100);
													Otu01738	12	Bacteria(100);Firmicutes(100);Clostridia(100);Clostridiales(100);Lachnospiraceae(100);
													Otu01739	12	Bacteria(100);Firmicutes(100);Clostridia(100);Clostridiales(100);Lachnospiraceae(100);
													Otu01740	12	Bacteria(100);Firmicutes(100);Firmicutes_unclassified(100);Firmicutes_unclassified(100);Firmicutes_unclassified(100);
													Otu01741	12	Bacteria(100);Firmicutes(100);Erysipelotrichia(100);Erysipelotrichales(100);Erysipelotrichaceae(100);Incertae_Sedis(84);
													Otu01742	12	Bacteria(100);Firmicutes(100);Clostridia(100);Clostridiales(100);Lachnospiraceae(100);
													Otu01743	12	Bacteria(100);Firmicutes(100);Clostridia(100);Clostridiales(100);Ruminococcaceae(100);Ruminiclostridium_5(100);
													Otu01744	12	Bacteria(100);Firmicutes(100);Clostridia(100);Clostridiales(100);Clostridiales_unclassified(100);
													Otu01745	12	Bacteria(100);Firmicutes(100);Clostridia(100);Clostridiales(100);Ruminococcaceae(92);Ruminiclostridium_5(92);
													Otu01746	12	Bacteria(100);Firmicutes(100);Clostridia(100);Clostridiales(100);Ruminococcaceae(100);
													Otu01747	12	Bacteria(100);Firmicutes(100);Clostridia(100);Clostridiales(100);Lachnospiraceae(100);
													Otu01748	12	Bacteria(100);Firmicutes(100);Clostridia(100);Clostridiales(100);Lachnospiraceae(75);
													Otu01749	12	Bacteria(100);Firmicutes(100);Clostridia(100);Clostridiales(100);Lachnospiraceae(100);
													Otu01750	12	Bacteria(100);Firmicutes(100);Clostridia(100);Clostridiales(100);Lachnospiraceae(100);
													Otu01751	12	Bacteria(100);Firmicutes(100);Clostridia(100);Clostridiales(100);Lachnospiraceae(100);
													Otu01752	12	Bacteria(100);Firmicutes(100);Clostridia(100);Clostridiales(100);Lachnospiraceae(100);
													Otu01753	12	Bacteria(100);Firmicutes(100);Clostridia(100);Clostridiales(100);Clostridiales_unclassified(59);
													Otu01754	12	Bacteria(100);Firmicutes(100);Clostridia(100);Clostridiales(100);Lachnospiraceae(92);
													Otu01755	12	Bacteria(100);Firmicutes(100);Clostridia(100);Clostridiales(100);Clostridiales_unclassified(92);
													Otu01756	12	Bacteria(100);Firmicutes(100);Clostridia(100);Clostridiales(100);Clostridiales_unclassified(100);
													Otu01757	12	Bacteria(100);Firmicutes(100);Clostridia(100);Clostridiales(100);Lachnospiraceae(100);
													Otu01758	12	Bacteria(100);Firmicutes(100);Clostridia(100);Clostridiales(100);Clostridiales_unclassified(100);
													Otu01759	12	Bacteria(100);Firmicutes(100);Clostridia(100);Clostridiales(100);Ruminococcaceae(100);[Eubacterium]_coprostanoligenes_group(84);
													Otu01760	12	Bacteria(100);Firmicutes(100);Clostridia(84);Clostridiales(84);Ruminococcaceae(75);
													Otu01761	12	Bacteria(100);Firmicutes(100);Clostridia(100);Clostridiales(100);Lachnospiraceae(100);
													Otu01762	12	Bacteria(100);Firmicutes(100);Clostridia(100);Clostridiales(100);Lachnospiraceae(100);
													Otu01763	12	Bacteria(100);Firmicutes(100);Clostridia(100);Clostridiales(100);Ruminococcaceae(100);
													Otu01764	12	Bacteria(100);Firmicutes(100);Clostridia(100);Clostridiales(100);Clostridiales_unclassified(100);
													Otu01765	12	Bacteria(100);Firmicutes(100);Clostridia(100);Clostridiales(100);Ruminococcaceae(100);[Eubacterium]_coprostanoligenes_group(100);
													Otu01766	12	Bacteria(100);Firmicutes(100);Clostridia(92);Clostridiales(84);Ruminococcaceae(67);
													Otu01767	12	Bacteria(100);Firmicutes(100);Firmicutes_unclassified(100);Firmicutes_unclassified(100);Firmicutes_unclassified(100);
													Otu01768	12	Bacteria(100);Firmicutes(100);Clostridia(100);Clostridiales(100);Lachnospiraceae(100);Tyzzerella_3(67);
													Otu01769	12	Bacteria(100);Firmicutes(100);Clostridia(100);Clostridiales(100);Lachnospiraceae(100);
													Otu01770	11	Bacteria(100);Firmicutes(100);Clostridia(100);Clostridiales(100);Lachnospiraceae(73);
													Otu01771	11	Bacteria(100);Firmicutes(100);Clostridia(100);Clostridiales(100);Ruminococcaceae(91);Ruminiclostridium(55);
													Otu01772	11	Bacteria(100);Firmicutes(100);Clostridia(100);Clostridiales(100);Lachnospiraceae(100);
													Otu01773	11	Bacteria(100);Firmicutes(100);Clostridia(100);Clostridiales(100);Ruminococcaceae(55);
													Otu01774	11	Bacteria(100);Firmicutes(100);Clostridia(100);Clostridiales(100);Ruminococcaceae(100);Ruminiclostridium(55);
													Otu01775	11	Bacteria(100);Firmicutes(100);Clostridia(100);Clostridiales(100);Lachnospiraceae(100);
													Otu01776	11	Bacteria(100);Firmicutes(100);Clostridia(100);Clostridiales(100);Clostridiales_unclassified(82);
													Otu01777	11	Bacteria(100);Firmicutes(100);Clostridia(100);Clostridiales(100);Lachnospiraceae(100);
													Otu01778	11	Bacteria(100);Firmicutes(91);Clostridia(91);Clostridiales(91);Ruminococcaceae(91);
													Otu01779	11	Bacteria(100);Firmicutes(100);Clostridia(100);Clostridiales(100);Lachnospiraceae(100);
													Otu01780	11	Bacteria(100);Proteobacteria(100);Alphaproteobacteria(100);Rhizobiales(100);Brucellaceae(100);Pseudochrobactrum(82);
													Otu01781	11	Bacteria(100);Firmicutes(100);Clostridia(100);Clostridiales(100);Lachnospiraceae(100);
													Otu01782	11	Bacteria(100);Firmicutes(100);Clostridia(100);Clostridiales(100);Lachnospiraceae(100);
													Otu01783	11	Bacteria(100);Firmicutes(100);Clostridia(100);Clostridiales(100);Lachnospiraceae(100);
													Otu01784	11	Bacteria(100);Firmicutes(100);Clostridia(100);Clostridiales(100);Lachnospiraceae(100);
													Otu01785	11	Bacteria(100);Firmicutes(100);Clostridia(100);Clostridiales(100);Clostridiales_unclassified(100);
													Otu01786	11	Bacteria(100);Firmicutes(100);Clostridia(100);Clostridiales(100);Ruminococcaceae(100);[Eubacterium]_coprostanoligenes_group(55);
													Otu01787	11	Bacteria(100);Firmicutes(100);Clostridia(100);Clostridiales(100);Lachnospiraceae(100);
													Otu01788	11	Bacteria(100);Firmicutes(100);Clostridia(100);Clostridiales(100);Ruminococcaceae(100);Ruminococcaceae_UCG-014(100);
													Otu01789	11	Bacteria(100);Firmicutes(100);Clostridia(100);Clostridiales(100);Lachnospiraceae(100);
													Otu01790	11	Bacteria(100);Firmicutes(100);Clostridia(100);Clostridiales(100);Ruminococcaceae(91);
													Otu01791	11	Bacteria(100);Firmicutes(100);Clostridia(100);Clostridiales(100);Lachnospiraceae(73);
													Otu01792	11	Bacteria(100);Firmicutes(100);Bacilli(100);Lactobacillales(100);Lactobacillales_unclassified(100);
													Otu01793	11	Bacteria(100);Firmicutes(100);Clostridia(100);Clostridiales(100);Ruminococcaceae(100);Ruminiclostridium_5(100);
													Otu01794	11	Bacteria(100);Proteobacteria(100);Gammaproteobacteria(100);Enterobacteriales(100);Enterobacteriaceae(100);
													Otu01795	11	Bacteria(100);Firmicutes(100);Clostridia(100);Clostridiales(100);Clostridiales_unclassified(73);
													Otu01796	11	Bacteria(100);Firmicutes(100);Clostridia(100);Clostridiales(100);Ruminococcaceae(91);
													Otu01797	11	Bacteria(100);Firmicutes(100);Clostridia(100);Clostridiales(100);Ruminococcaceae(91);
													Otu01798	11	Bacteria(100);Firmicutes(100);Clostridia(100);Clostridiales(100);Clostridiales_unclassified(64);
													Otu01799	11	Bacteria(100);Firmicutes(100);Clostridia(100);Clostridiales(100);Ruminococcaceae(100);Ruminiclostridium_5(100);
													Otu01800	11	Bacteria(100);Firmicutes(100);Clostridia(100);Clostridiales(100);Lachnospiraceae(55);
													Otu01801	11	Bacteria(100);Firmicutes(100);Clostridia(100);Clostridiales(100);Ruminococcaceae(100);[Eubacterium]_coprostanoligenes_group(100);
													Otu01802	11	Bacteria(100);Firmicutes(100);Clostridia(100);Clostridiales(100);Lachnospiraceae(100);
													Otu01803	11	Bacteria(100);Firmicutes(100);Clostridia(100);Clostridiales(100);Lachnospiraceae(100);
													Otu01804	11	Bacteria(100);Firmicutes(100);Clostridia(100);Clostridiales(100);Ruminococcaceae(73);
													Otu01805	11	Bacteria(100);Firmicutes(100);Bacilli(100);Lactobacillales(100);Streptococcaceae(91);Streptococcus(91);
													Otu01806	11	Bacteria(100);Firmicutes(100);Clostridia(100);Clostridiales(100);Lachnospiraceae(100);
													Otu01807	11	Bacteria(100);Firmicutes(100);Clostridia(100);Clostridiales(100);Lachnospiraceae(100);
													Otu01808	11	Bacteria(100);Firmicutes(100);Firmicutes_unclassified(55);Firmicutes_unclassified(55);Firmicutes_unclassified(55);
													Otu01809	11	Bacteria(100);Firmicutes(100);Clostridia(100);Clostridiales(100);Lachnospiraceae(73);
													Otu01810	11	Bacteria(100);Firmicutes(100);Clostridia(100);Clostridiales(100);Lachnospiraceae(100);
													Otu01811	11	Bacteria(100);Firmicutes(100);Clostridia(100);Clostridiales(82);Clostridiales_unclassified(82);
													Otu01812	11	Bacteria(100);Firmicutes(100);Clostridia(100);Clostridiales(100);Lachnospiraceae(100);
													Otu01813	11	Bacteria(100);Firmicutes(100);Clostridia(100);Clostridiales(100);Lachnospiraceae(100);
													Otu01814	11	Bacteria(100);Firmicutes(100);Clostridia(100);Clostridiales(100);Lachnospiraceae(100);
													Otu01815	11	Bacteria(100);Firmicutes(100);Clostridia(100);Clostridiales(100);Lachnospiraceae(100);
													Otu01816	11	Bacteria(100);Firmicutes(100);Clostridia(100);Clostridiales(100);Clostridiales_unclassified(64);
													Otu01817	11	Bacteria(100);Firmicutes(100);Clostridia(100);Clostridiales(100);Ruminococcaceae(91);
													Otu01818	11	Bacteria(100);Firmicutes(100);Clostridia(100);Clostridiales(100);Lachnospiraceae(100);
													Otu01819	11	Bacteria(100);Firmicutes(100);Clostridia(100);Clostridiales(100);Ruminococcaceae(100);Ruminococcaceae_UCG-014(100);
													Otu01820	11	Bacteria(100);Firmicutes(100);Clostridia(100);Clostridiales(100);Ruminococcaceae(100);
													Otu01821	11	Bacteria(100);Firmicutes(100);Clostridia(100);Clostridiales(100);Ruminococcaceae(73);
													Otu01822	11	Bacteria(100);Firmicutes(100);Clostridia(100);Clostridiales(100);Ruminococcaceae(82);
													Otu01823	11	Bacteria(100);Firmicutes(100);Firmicutes_unclassified(100);Firmicutes_unclassified(100);Firmicutes_unclassified(100);
													Otu01824	11	Bacteria(100);Firmicutes(100);Clostridia(100);Clostridiales(100);Lachnospiraceae(100);
													Otu01825	11	Bacteria(100);Firmicutes(100);Clostridia(100);Clostridiales(100);Ruminococcaceae(100);Anaerotruncus(91);
													Otu01826	11	Bacteria(100);Firmicutes(100);Clostridia(100);Clostridiales(100);Ruminococcaceae(100);
													Otu01827	11	Bacteria(100);Firmicutes(100);Clostridia(100);Clostridiales(100);Lachnospiraceae(100);
													Otu01828	11	Bacteria(100);Firmicutes(100);Clostridia(100);Clostridiales(100);Lachnospiraceae(100);
													Otu01829	11	Bacteria(100);Firmicutes(100);Clostridia(100);Clostridiales(100);Lachnospiraceae(100);
													Otu01830	11	Bacteria(100);Firmicutes(100);Clostridia(100);Clostridiales(100);Lachnospiraceae(91);
													Otu01831	11	Bacteria(100);Firmicutes(100);Clostridia(100);Clostridiales(100);Lachnospiraceae(100);
													Otu01832	11	Bacteria(100);Firmicutes(100);Clostridia(100);Clostridiales(100);Lachnospiraceae(100);
													Otu01833	11	Bacteria(100);Firmicutes(100);Clostridia(100);Clostridiales(100);Clostridiales_unclassified(64);
													Otu01834	11	Bacteria(100);Firmicutes(100);Clostridia(100);Clostridiales(100);Lachnospiraceae(100);
													Otu01835	11	Bacteria(100);Firmicutes(100);Clostridia(100);Clostridiales(100);Ruminococcaceae(100);Pseudoflavonifractor(64);
													Otu01836	11	Bacteria(100);Firmicutes(100);Clostridia(100);Clostridiales(100);Clostridiales_unclassified(100);
													Otu01837	11	Bacteria(100);Firmicutes(100);Clostridia(100);Clostridiales(100);Lachnospiraceae(100);
													Otu01838	11	Bacteria(100);Firmicutes(100);Clostridia(100);Clostridiales(100);Clostridiales_unclassified(100);
													Otu01839	11	Bacteria(100);Firmicutes(100);Clostridia(100);Clostridiales(100);Lachnospiraceae(100);
													Otu01840	11	Bacteria(100);Actinobacteria(100);Coriobacteriia(100);Coriobacteriales(100);Coriobacteriaceae(100);Eggerthella(100);
													Otu01841	11	Bacteria(100);Proteobacteria(100);Gammaproteobacteria(100);Enterobacteriales(100);Enterobacteriaceae(100);Cosenzaea(91);
													Otu01842	11	Bacteria(100);Firmicutes(100);Clostridia(100);Clostridiales(100);Lachnospiraceae(73);
													Otu01843	11	Bacteria(100);Firmicutes(100);Clostridia(100);Clostridiales(100);Ruminococcaceae(100);Anaerotruncus(100);
													Otu01844	11	Bacteria(100);Firmicutes(100);Clostridia(100);Clostridiales(100);Clostridiales_unclassified(100);
													Otu01845	11	Bacteria(100);Firmicutes(100);Clostridia(100);Clostridiales(100);Lachnospiraceae(100);
													Otu01846	11	Bacteria(100);Firmicutes(100);Clostridia(100);Clostridiales(100);Lachnospiraceae(82);
													Otu01847	11	Bacteria(100);Firmicutes(100);Clostridia(100);Clostridiales(100);Lachnospiraceae(100);
													Otu01848	11	Bacteria(100);Firmicutes(100);Clostridia(100);Clostridiales(100);Lachnospiraceae(100);
													Otu01849	11	Bacteria(100);Firmicutes(100);Clostridia(100);Clostridiales(100);Clostridiales_unclassified(100);
													Otu01850	11	Bacteria(100);Firmicutes(100);Clostridia(100);Clostridiales(100);Clostridiales_unclassified(91);
													Otu01851	11	Bacteria(100);Firmicutes(100);Clostridia(100);Clostridiales(100);Lachnospiraceae(100);
													Otu01852	11	Bacteria(100);Bacteria_unclassified(100);Bacteria_unclassified(100);Bacteria_unclassified(100);Bacteria_unclassified(100);
													Otu01853	11	Bacteria(100);Firmicutes(100);Clostridia(100);Clostridiales(100);Lachnospiraceae(100);
													Otu01854	11	Bacteria(100);Firmicutes(100);Clostridia(100);Clostridiales(100);Clostridiales_unclassified(82);
													Otu01855	11	Bacteria(100);Firmicutes(100);Clostridia(100);Clostridiales(100);Ruminococcaceae(82);
													Otu01856	11	Bacteria(100);Firmicutes(100);Clostridia(100);Clostridiales(100);Lachnospiraceae(100);Blautia(91);
													Otu01857	11	Bacteria(100);Firmicutes(100);Clostridia(100);Clostridiales(100);Lachnospiraceae(100);
													Otu01858	11	Bacteria(100);Firmicutes(100);Clostridia(100);Clostridiales(100);Lachnospiraceae(100);
													Otu01859	11	Bacteria(100);Firmicutes(100);Clostridia(100);Clostridiales(100);Lachnospiraceae(100);
													Otu01860	11	Bacteria(100);Firmicutes(100);Clostridia(100);Clostridiales(100);Ruminococcaceae(100);Ruminiclostridium_5(100);
													Otu01861	11	Bacteria(100);Firmicutes(100);Clostridia(100);Clostridiales(100);Lachnospiraceae(73);
													Otu01862	11	Bacteria(100);Firmicutes(100);Clostridia(100);Clostridiales(100);Ruminococcaceae(91);
													Otu01863	11	Bacteria(100);Firmicutes(100);Clostridia(100);Clostridiales(100);Lachnospiraceae(100);
													Otu01864	11	Bacteria(100);Firmicutes(100);Clostridia(100);Clostridiales(100);Lachnospiraceae(100);
													Otu01865	11	Bacteria(100);Firmicutes(100);Clostridia(100);Clostridiales(100);Ruminococcaceae(100);
													Otu01866	11	Bacteria(100);Firmicutes(100);Clostridia(100);Clostridiales(100);Lachnospiraceae(100);
													Otu01867	11	Bacteria(100);Firmicutes(100);Clostridia(100);Clostridiales(100);Lachnospiraceae(100);
													Otu01868	11	Bacteria(100);Firmicutes(100);Clostridia(100);Clostridiales(100);Lachnospiraceae(91);
													Otu01869	11	Bacteria(100);Firmicutes(100);Clostridia(100);Clostridiales(100);Lachnospiraceae(100);
													Otu01870	11	Bacteria(100);Firmicutes(100);Clostridia(100);Clostridiales(100);Clostridiales_unclassified(73);
													Otu01871	11	Bacteria(100);Proteobacteria(100);Alphaproteobacteria(100);Rhizobiales(100);Rhizobiaceae(100);Rhizobium(100);
													Otu01872	11	Bacteria(100);Proteobacteria(100);Gammaproteobacteria(100);Enterobacteriales(100);Enterobacteriaceae(100);Cosenzaea(100);
													Otu01873	11	Bacteria(100);Firmicutes(100);Clostridia(100);Clostridiales(100);Lachnospiraceae(100);
													Otu01874	11	Bacteria(100);Firmicutes(100);Clostridia(100);Clostridiales(100);Lachnospiraceae(100);
													Otu01875	11	Bacteria(100);Firmicutes(100);Clostridia(100);Clostridiales(100);Lachnospiraceae(100);
													Otu01876	11	Bacteria(100);Firmicutes(100);Clostridia(100);Clostridiales(100);Ruminococcaceae(100);Faecalibacterium(64);
													Otu01877	11	Bacteria(100);Firmicutes(100);Clostridia(100);Clostridiales(100);Lachnospiraceae(100);
													Otu01878	11	Bacteria(100);Firmicutes(100);Clostridia(100);Clostridiales(100);Lachnospiraceae(100);
													Otu01879	11	Bacteria(100);Firmicutes(100);Clostridia(100);Clostridiales(100);Lachnospiraceae(100);
													Otu01880	11	Bacteria(100);Firmicutes(100);Clostridia(100);Clostridiales(100);Lachnospiraceae(100);
													Otu01881	11	Bacteria(100);Firmicutes(100);Clostridia(100);Clostridiales(100);Ruminococcaceae(100);
													Otu01882	11	Bacteria(100);Firmicutes(100);Clostridia(100);Clostridiales(100);Clostridiales_unclassified(100);
													Otu01883	11	Bacteria(100);Firmicutes(100);Clostridia(100);Clostridiales(100);Lachnospiraceae(100);
													Otu01884	11	Bacteria(100);Firmicutes(100);Clostridia(100);Clostridiales(100);Ruminococcaceae(91);Anaerotruncus(91);
													Otu01885	11	Bacteria(100);Firmicutes(100);Clostridia(100);Clostridiales(100);Ruminococcaceae(91);
													Otu01886	11	Bacteria(100);Firmicutes(100);Clostridia(100);Clostridiales(100);Ruminococcaceae(100);
													Otu01887	11	Bacteria(100);Firmicutes(100);Erysipelotrichia(100);Erysipelotrichales(100);Erysipelotrichaceae(100);Incertae_Sedis(100);
													Otu01888	11	Bacteria(100);Firmicutes(100);Clostridia(55);Clostridiales(55);
													Otu01889	11	Bacteria(100);Firmicutes(100);Clostridia(100);Clostridiales(100);Clostridiales_unclassified(91);
													Otu01890	11	Bacteria(100);Firmicutes(100);Clostridia(100);Clostridiales(100);Lachnospiraceae(100);
													Otu01891	11	Bacteria(100);Proteobacteria(100);Gammaproteobacteria(100);Gammaproteobacteria_unclassified(100);Gammaproteobacteria_unclassified(100);
													Otu01892	11	Bacteria(100);Firmicutes(100);Clostridia(100);Clostridiales(100);Lachnospiraceae(100);
													Otu01893	11	Bacteria(100);Firmicutes(100);Clostridia(100);Clostridiales(100);Lachnospiraceae(100);
													Otu01894	11	Bacteria(100);Firmicutes(100);Clostridia(100);Clostridiales(100);Ruminococcaceae(100);
													Otu01895	11	Bacteria(100);Firmicutes(100);Clostridia(100);Clostridiales(100);Lachnospiraceae(100);
													Otu01896	11	Bacteria(100);Firmicutes(100);Clostridia(100);Clostridiales(100);Lachnospiraceae(100);
													Otu01897	11	Bacteria(100);Firmicutes(100);Clostridia(100);Clostridiales(100);Lachnospiraceae(100);
													Otu01898	11	Bacteria(100);Firmicutes(100);Clostridia(100);Clostridiales(100);Lachnospiraceae(100);
													Otu01899	11	Bacteria(100);Firmicutes(100);Clostridia(100);Clostridiales(100);Ruminococcaceae(100);Anaerotruncus(91);
													Otu01900	11	Bacteria(100);Firmicutes(100);Clostridia(100);Clostridiales(100);Lachnospiraceae(100);
													Otu01901	11	Bacteria(100);Firmicutes(100);Clostridia(100);Clostridiales(100);Lachnospiraceae(100);
													Otu01902	11	Bacteria(100);Firmicutes(100);Bacilli(100);Lactobacillales(100);Lactobacillales_unclassified(64);
													Otu01903	11	Bacteria(100);Firmicutes(100);Clostridia(100);Clostridiales(100);Lachnospiraceae(100);
													Otu01904	11	Bacteria(100);Firmicutes(100);Clostridia(100);Clostridiales(100);Lachnospiraceae(91);
													Otu01905	11	Bacteria(100);Firmicutes(100);Clostridia(100);Clostridiales(100);Ruminococcaceae(64);
													Otu01906	11	Bacteria(100);Firmicutes(100);Clostridia(91);Clostridiales(91);Lachnospiraceae(91);
													Otu01907	11	Bacteria(100);Firmicutes(100);Clostridia(100);Clostridiales(100);Lachnospiraceae(100);
													Otu01908	11	Bacteria(100);Firmicutes(100);Clostridia(100);Clostridiales(100);Ruminococcaceae(100);[Eubacterium]_coprostanoligenes_group(91);
													Otu01909	11	Bacteria(100);Firmicutes(100);Clostridia(100);Clostridiales(100);Lachnospiraceae(100);
													Otu01910	11	Bacteria(100);Firmicutes(100);Clostridia(100);Clostridiales(100);Lachnospiraceae(100);
													Otu01911	11	Bacteria(100);Firmicutes(100);Clostridia(100);Clostridiales(100);Clostridiales_unclassified(82);
													Otu01912	11	Bacteria(100);Proteobacteria(100);Gammaproteobacteria(100);Enterobacteriales(100);Enterobacteriaceae(100);Trabulsiella(64);
													Otu01913	11	Bacteria(100);Firmicutes(100);Clostridia(100);Clostridiales(100);Lachnospiraceae(100);
													Otu01914	11	Bacteria(100);Firmicutes(100);Clostridia(100);Clostridiales(100);Lachnospiraceae(100);
													Otu01915	11	Bacteria(100);Firmicutes(100);Clostridia(100);Clostridiales(100);Ruminococcaceae(100);
													Otu01916	11	Bacteria(100);Firmicutes(100);Clostridia(100);Clostridiales(100);Ruminococcaceae(64);
													Otu01917	11	Bacteria(100);Firmicutes(100);Clostridia(100);Clostridiales(100);Ruminococcaceae(64);
													Otu01918	11	Bacteria(100);Firmicutes(100);Clostridia(100);Clostridiales(100);Ruminococcaceae(100);Anaerotruncus(55);
													Otu01919	11	Bacteria(100);Firmicutes(100);Clostridia(100);Clostridiales(100);Lachnospiraceae(100);
													Otu01920	11	Bacteria(100);Firmicutes(100);Clostridia(100);Clostridiales(100);Ruminococcaceae(100);
													Otu01921	11	Bacteria(100);Firmicutes(100);Clostridia(100);Clostridiales(100);Clostridiales_unclassified(100);
													Otu01922	11	Bacteria(100);Firmicutes(100);Clostridia(100);Clostridiales(100);Ruminococcaceae(100);
													Otu01923	11	Bacteria(100);Firmicutes(100);Clostridia(100);Clostridiales(100);Lachnospiraceae(100);
													Otu01924	11	Bacteria(100);Firmicutes(100);Clostridia(100);Clostridiales(100);Ruminococcaceae(100);Anaerotruncus(82);
													Otu01925	11	Bacteria(100);Firmicutes(100);Clostridia(100);Clostridiales(100);Ruminococcaceae(100);
													Otu01926	11	Bacteria(100);Firmicutes(100);Clostridia(100);Clostridiales(100);Ruminococcaceae(100);Ruminococcaceae_UCG-009(91);
													Otu01927	11	Bacteria(100);Firmicutes(100);Clostridia(100);Clostridiales(100);Lachnospiraceae(100);
													Otu01928	11	Bacteria(100);Firmicutes(100);Clostridia(100);Clostridiales(100);Clostridiales_unclassified(73);
													Otu01929	10	Bacteria(100);Firmicutes(100);Clostridia(100);Clostridiales(100);Clostridiales_unclassified(61);
													Otu01930	10	Bacteria(100);Firmicutes(100);Clostridia(100);Clostridiales(100);Clostridiales_unclassified(90);
													Otu01931	10	Bacteria(100);Firmicutes(100);Clostridia(100);Clostridiales(100);Lachnospiraceae(100);
													Otu01932	10	Bacteria(100);Firmicutes(100);Clostridia(100);Clostridiales(100);Lachnospiraceae(100);
													Otu01933	10	Bacteria(100);Firmicutes(100);Clostridia(100);Clostridiales(100);Clostridiales_unclassified(100);
													Otu01934	10	Bacteria(100);Firmicutes(100);Clostridia(100);Clostridiales(100);Lachnospiraceae(90);
													Otu01935	10	Bacteria(100);Firmicutes(100);Clostridia(100);Clostridiales(100);Lachnospiraceae(100);
													Otu01936	10	Bacteria(100);Firmicutes(100);Clostridia(100);Clostridiales(100);Lachnospiraceae(100);
													Otu01937	10	Bacteria(100);Firmicutes(100);Clostridia(100);Clostridiales(100);Clostridiales_unclassified(100);
													Otu01938	10	Bacteria(100);Firmicutes(100);Clostridia(100);Clostridiales(100);Ruminococcaceae(100);[Eubacterium]_coprostanoligenes_group(100);
													Otu01939	10	Bacteria(100);Firmicutes(100);Clostridia(100);Clostridiales(100);Ruminococcaceae(100);Ruminiclostridium_5(80);
													Otu01940	10	Bacteria(100);Firmicutes(100);Bacilli(70);Lactobacillales(70);Lactobacillales_unclassified(70);
													Otu01941	10	Bacteria(100);Firmicutes(100);Clostridia(100);Clostridiales(100);Lachnospiraceae(100);
													Otu01942	10	Bacteria(100);Firmicutes(100);Clostridia(100);Clostridiales(100);Ruminococcaceae(80);
													Otu01943	10	Bacteria(100);Firmicutes(100);Clostridia(100);Clostridiales(100);Lachnospiraceae(80);
													Otu01944	10	Bacteria(100);Firmicutes(100);Clostridia(100);Clostridiales(100);Lachnospiraceae(100);
													Otu01945	10	Bacteria(100);Firmicutes(100);Clostridia(100);Clostridiales(100);Lachnospiraceae(100);
													Otu01946	10	Bacteria(100);Firmicutes(100);Clostridia(100);Clostridiales(100);Lachnospiraceae(100);
													Otu01947	10	Bacteria(100);Firmicutes(100);Clostridia(100);Clostridiales(100);Clostridiales_unclassified(90);
													Otu01948	10	Bacteria(100);Firmicutes(100);Clostridia(100);Clostridiales(100);Lachnospiraceae(80);
													Otu01949	10	Bacteria(100);Firmicutes(100);Bacilli(90);Lactobacillales(90);Lactobacillales_unclassified(90);
													Otu01950	10	Bacteria(100);Firmicutes(100);Clostridia(100);Clostridiales(100);Lachnospiraceae(100);
													Otu01951	10	Bacteria(100);Firmicutes(100);Clostridia(100);Clostridiales(100);Lachnospiraceae(100);
													Otu01952	10	Bacteria(100);Firmicutes(100);Clostridia(100);Clostridiales(100);Ruminococcaceae(100);Ruminiclostridium_5(100);
													Otu01953	10	Bacteria(100);Firmicutes(100);Erysipelotrichia(100);Erysipelotrichales(100);Erysipelotrichaceae(100);
													Otu01954	10	Bacteria(100);Firmicutes(100);Firmicutes_unclassified(61);Firmicutes_unclassified(61);Firmicutes_unclassified(61);
													Otu01955	10	Bacteria(100);Firmicutes(100);Clostridia(100);Clostridiales(100);Lachnospiraceae(100);
													Otu01956	10	Bacteria(100);Firmicutes(100);Clostridia(100);Clostridiales(100);Lachnospiraceae(100);
													Otu01957	10	Bacteria(100);Firmicutes(100);Bacilli(100);Lactobacillales(100);Streptococcaceae(70);Streptococcus(70);
													Otu01958	10	Bacteria(100);Firmicutes(100);Clostridia(100);Clostridiales(100);Ruminococcaceae(80);Ruminiclostridium_5(70);
													Otu01959	10	Bacteria(100);Firmicutes(100);Clostridia(100);Clostridiales(100);Lachnospiraceae(100);
													Otu01960	10	Bacteria(100);Firmicutes(100);Clostridia(100);Clostridiales(100);Ruminococcaceae(80);Ruminiclostridium_5(80);
													Otu01961	10	Bacteria(100);Firmicutes(100);Clostridia(100);Clostridiales(100);Ruminococcaceae(90);
													Otu01962	10	Bacteria(100);Firmicutes(100);Clostridia(100);Clostridiales(100);Ruminococcaceae(61);
													Otu01963	10	Bacteria(100);Firmicutes(100);Clostridia(100);Clostridiales(100);Lachnospiraceae(100);
													Otu01964	10	Bacteria(100);Firmicutes(100);Clostridia(100);Clostridiales(100);Lachnospiraceae(100);
													Otu01965	10	Bacteria(100);Firmicutes(100);Clostridia(100);Clostridiales(100);Clostridiales_unclassified(100);
													Otu01966	10	Bacteria(100);Firmicutes(100);Clostridia(80);Clostridiales(80);
													Otu01967	10	Bacteria(100);Firmicutes(100);Clostridia(100);Clostridiales(100);Lachnospiraceae(100);
													Otu01968	10	Bacteria(100);Firmicutes(100);Clostridia(100);Clostridiales(100);Clostridiales_unclassified(61);
													Otu01969	10	Bacteria(100);Firmicutes(100);Clostridia(100);Clostridiales(100);Lachnospiraceae(100);
													Otu01970	10	Bacteria(100);Firmicutes(100);Clostridia(100);Clostridiales(100);Lachnospiraceae(100);
													Otu01971	10	Bacteria(100);Firmicutes(100);Clostridia(100);Clostridiales(100);Lachnospiraceae(100);
													Otu01972	10	Bacteria(100);Firmicutes(100);Clostridia(100);Clostridiales(100);Lachnospiraceae(100);
													Otu01973	10	Bacteria(100);Firmicutes(100);Clostridia(100);Clostridiales(100);Ruminococcaceae(100);
													Otu01974	10	Bacteria(100);Firmicutes(100);Clostridia(100);Clostridiales(100);Clostridiales_unclassified(70);
													Otu01975	10	Bacteria(100);Firmicutes(100);Clostridia(100);Clostridiales(100);Lachnospiraceae(100);
													Otu01976	10	Bacteria(100);Firmicutes(100);Clostridia(100);Clostridiales(100);Lachnospiraceae(100);Coprococcus_1(70);
													Otu01977	10	Bacteria(100);Firmicutes(100);Clostridia(100);Clostridiales(100);Ruminococcaceae(80);
													Otu01978	10	Bacteria(100);Firmicutes(100);Clostridia(100);Clostridiales(100);Clostridiales_unclassified(61);
													Otu01979	10	Bacteria(100);Firmicutes(100);Clostridia(100);Clostridiales(100);Ruminococcaceae(100);
													Otu01980	10	Bacteria(100);Firmicutes(100);Clostridia(100);Clostridiales(100);Lachnospiraceae(100);
													Otu01981	10	Bacteria(100);Firmicutes(100);Clostridia(100);Clostridiales(100);Lachnospiraceae(100);
													Otu01982	10	Bacteria(100);Firmicutes(100);Clostridia(100);Clostridiales(100);Ruminococcaceae(80);
													Otu01983	10	Bacteria(100);Firmicutes(70);Firmicutes_unclassified(70);Firmicutes_unclassified(70);Firmicutes_unclassified(70);
													Otu01984	10	Bacteria(100);Firmicutes(100);Clostridia(100);Clostridiales(100);
													Otu01985	10	Bacteria(100);Firmicutes(100);Bacilli(90);Lactobacillales(70);Lactobacillales_unclassified(70);
													Otu01986	10	Bacteria(100);Actinobacteria(100);Actinobacteria(100);Micrococcales(100);Microbacteriaceae(100);Leucobacter(61);
													Otu01987	10	Bacteria(100);Firmicutes(100);Clostridia(100);Clostridiales(100);Lachnospiraceae(100);
													Otu01988	10	Bacteria(100);Bacteria_unclassified(61);Bacteria_unclassified(61);Bacteria_unclassified(61);Bacteria_unclassified(61);
													Otu01989	10	Bacteria(100);Firmicutes(100);Clostridia(100);Clostridiales(100);Lachnospiraceae(80);
													Otu01990	10	Bacteria(100);Firmicutes(100);Clostridia(100);Clostridiales(100);Lachnospiraceae(100);
													Otu01991	10	Bacteria(100);Firmicutes(100);Clostridia(100);Clostridiales(100);
													Otu01992	10	Bacteria(100);Firmicutes(100);Clostridia(100);Clostridiales(100);Lachnospiraceae(100);
													Otu01993	10	Bacteria(100);Firmicutes(100);Clostridia(100);Clostridiales(100);Lachnospiraceae(100);
													Otu01994	10	Bacteria(100);Firmicutes(100);Clostridia(100);Clostridiales(100);Clostridiales_unclassified(100);
													Otu01995	10	Bacteria(100);Firmicutes(100);Clostridia(100);Clostridiales(100);Lachnospiraceae(80);
													Otu01996	10	Bacteria(100);Firmicutes(100);Clostridia(100);Clostridiales(100);Lachnospiraceae(100);
													Otu01997	10	Bacteria(100);Firmicutes(100);Clostridia(100);Clostridiales(100);Lachnospiraceae(70);
													Otu01998	10	Bacteria(100);Firmicutes(100);Clostridia(100);Clostridiales(100);Clostridiales_unclassified(61);
[truncated: 27,884 more rows]

## Sheet: R1 LEFSE taxlevel1
Class: Campylobacter, subclass selenium						Class: Selenium, subclass Campylobacter							OTU Classification
OTU	LogMaxMean	Class	LDA	pValue		Otu016	4.47816	selNeg	4.01291	0.000778695			OTU	Size	Taxonomy
Otu021	4.63696	campyNeg	4.32217	1.77712e-06		Otu034	2.96749	selNeg	3.105	0.00129796			Otu001	1669372	Bacteria(100);Firmicutes(100);Clostridia(100);Clostridiales(100);Lachnospiraceae(100);
Otu002	4.86627	campyNeg	4.24588	0.000125942									Otu002	237096	Bacteria(100);Firmicutes(100);Clostridia(100);Clostridiales(100);Ruminococcaceae(100);
Otu010	4.51029	campyNeg	4.17522	3.51855e-06									Otu003	21074	Bacteria(100);Firmicutes(100);Clostridia(100);Clostridiales(100);Clostridiales_unclassified(100);
Otu015	4.3216	campyNeg	4.0176	0.00836769									Otu004	552027	Bacteria(100);Firmicutes(100);Clostridia(100);Clostridiales(100);Lachnospiraceae(100);Lachnoclostridium(100);
Otu026	4.47803	campyNeg	3.74817	0.0120625									Otu005	190626	Bacteria(100);Firmicutes(100);Clostridia(100);Clostridiales(100);Ruminococcaceae(100);Ruminiclostridium_5(100);
Otu057	4.06882	campyNeg	3.59118	1.14344e-05									Otu006	228336	Bacteria(100);Firmicutes(100);Clostridia(100);Clostridiales(100);Ruminococcaceae(100);Anaerotruncus(100);
Otu029	3.76571	campyNeg	3.41886	5.04433e-06									Otu007	270397	Bacteria(100);Firmicutes(100);Bacilli(100);Lactobacillales(100);Streptococcaceae(100);Streptococcus(100);
Otu020	3.75956	campyNeg	3.31317	0.000297365									Otu008	71795	Bacteria(100);Firmicutes(100);Clostridia(100);Clostridiales(100);Clostridiales_vadinBB60_group(100);
Otu037	3.31357	campyNeg	2.99773	2.32615e-06									Otu009	5001	Bacteria(100);Firmicutes(100);Firmicutes_unclassified(100);Firmicutes_unclassified(100);Firmicutes_unclassified(100);
Otu055	1.95727	campyNeg	2.3371	0.00119083									Otu010	101296	Bacteria(100);Firmicutes(100);Clostridia(100);Clostridiales(100);Lachnospiraceae(100);Eisenbergiella(100);
Otu059	2.01526	campyNeg	2.26574	0.00526728									Otu011	75896	Bacteria(100);Firmicutes(100);Clostridia(100);Clostridiales(100);Ruminococcaceae(100);Ruminiclostridium_9(100);
													Otu012	60277	Bacteria(100);Firmicutes(100);Clostridia(100);Clostridiales(100);Ruminococcaceae(100);Flavonifractor(100);
Otu013	4.79077	campyPos	4.49164	1.52979e-05									Otu013	97851	Bacteria(100);Proteobacteria(100);Epsilonproteobacteria(100);Campylobacterales(100);Campylobacteraceae(100);Campylobacter(100);
Otu004	5.14117	campyPos	4.32282	0.0177061									Otu014	90708	Bacteria(100);Firmicutes(100);Clostridia(100);Clostridiales(100);Ruminococcaceae(100);Oscillibacter(100);
Otu006	4.8039	campyPos	4.28418	1.37028e-05									Otu015	86662	Bacteria(100);Firmicutes(100);Bacilli(100);Lactobacillales(100);Lactobacillaceae(100);Lactobacillus(100);
Otu031	4.34523	campyPos	4.05033	1.00009e-06									Otu016	77188	Bacteria(100);Firmicutes(100);Clostridia(100);Clostridiales(100);Peptostreptococcaceae(100);
Otu005	4.64693	campyPos	3.901	3.037e-05									Otu017	55746	Bacteria(100);Firmicutes(100);Clostridia(100);Clostridiales(100);Ruminococcaceae(100);[Eubacterium]_coprostanoligenes_group(100);
Otu012	4.31007	campyPos	3.77994	0.000172938									Otu018	34973	Bacteria(100);Firmicutes(100);Erysipelotrichia(100);Erysipelotrichales(100);Erysipelotrichaceae(100);Erysipelatoclostridium(100);
Otu018	3.98156	campyPos	3.23666	0.00637168									Otu019	42564	Bacteria(100);Firmicutes(100);Clostridia(100);Clostridiales(100);Ruminococcaceae(100);Ruminococcaceae_UCG-014(100);
Otu068	3.34069	campyPos	3.03075	3.26381e-07									Otu020	11818	Bacteria(100);Proteobacteria(100);Gammaproteobacteria(100);Enterobacteriales(100);Enterobacteriaceae(100);
Otu058	3.08304	campyPos	2.81365	1.2608e-06									Otu021	79655	Bacteria(100);Firmicutes(100);Clostridia(100);Clostridiales(100);Lachnospiraceae(100);Coprococcus_1(100);
Otu054	2.89608	campyPos	2.62594	4.53488e-06									Otu022	3428	Bacteria(100);Firmicutes(100);Bacilli(100);Lactobacillales(100);Lactobacillales_unclassified(100);
Otu061	2.0055	campyPos	2.50907	0.00112884									Otu023	64049	Bacteria(100);Firmicutes(100);Clostridia(100);Clostridiales(100);Lachnospiraceae(100);Tyzzerella(100);
Otu056	2.65431	campyPos	2.45953	4.76876e-05									Otu024	40787	Bacteria(100);Firmicutes(100);Clostridia(100);Clostridiales(100);Lachnospiraceae(100);Shuttleworthia(100);
													Otu025	54163	Bacteria(100);Firmicutes(100);Bacilli(100);Bacillales(100);Bacillales_unclassified(100);
													Otu026	125191	Bacteria(100);Firmicutes(100);Clostridia(100);Clostridiales(100);Ruminococcaceae(100);Subdoligranulum(100);
													Otu027	5662	Bacteria(100);Bacteria_unclassified(100);Bacteria_unclassified(100);Bacteria_unclassified(100);Bacteria_unclassified(100);
													Otu028	11218	Bacteria(100);Firmicutes(100);Erysipelotrichia(100);Erysipelotrichales(100);Erysipelotrichaceae(100);
													Otu029	15679	Bacteria(100);Firmicutes(100);Clostridia(100);Clostridiales(100);Ruminococcaceae(100);Ruminococcaceae_UCG-009(100);
													Otu030	18705	Bacteria(100);Firmicutes(100);Erysipelotrichia(100);Erysipelotrichales(100);Erysipelotrichaceae(100);Turicibacter(100);
													Otu031	32999	Bacteria(100);Firmicutes(100);Clostridia(100);Clostridiales(100);Ruminococcaceae(100);Faecalibacterium(100);
													Otu032	40388	Bacteria(100);Proteobacteria(100);Gammaproteobacteria(100);Enterobacteriales(100);Enterobacteriaceae(100);Escherichia-Shigella(100);
													Otu033	1276	Bacteria(100);Firmicutes(100);Bacilli(100);Bacilli_unclassified(100);Bacilli_unclassified(100);
													Otu034	2523	Bacteria(100);Firmicutes(100);Clostridia(100);Clostridiales(100);Peptostreptococcaceae(100);Romboutsia(100);
													Otu035	7559	Bacteria(100);Firmicutes(100);Clostridia(100);Clostridiales(100);Lachnospiraceae(100);Anaerostipes(100);
													Otu036	12613	Bacteria(100);Firmicutes(100);Clostridia(100);Clostridiales(100);Lachnospiraceae(100);Blautia(100);
													Otu037	4541	Bacteria(100);Firmicutes(100);Clostridia(100);Clostridiales(100);Lachnospiraceae(100);Tyzzerella_3(100);
													Otu038	942	Bacteria(100);Firmicutes(100);Clostridia(100);Clostridiales(100);Ruminococcaceae(100);Ruminiclostridium(100);
													Otu039	24507	Bacteria(100);Firmicutes(100);Clostridia(100);Clostridiales(100);Ruminococcaceae(100);Ruminococcaceae_UCG-005(100);
													Otu040	10387	Bacteria(100);Actinobacteria(100);Coriobacteriia(100);Coriobacteriales(100);Coriobacteriaceae(100);
													Otu041	548	Bacteria(100);Firmicutes(100);Clostridia(100);Clostridiales(100);Ruminococcaceae(100);Anaerofilum(100);
													Otu042	463	Bacteria(100);Firmicutes(100);Clostridia(100);Clostridiales(100);Ruminococcaceae(100);Pseudoflavonifractor(100);
													Otu043	4337	Bacteria(100);Firmicutes(100);Erysipelotrichia(100);Erysipelotrichales(100);Erysipelotrichaceae(100);Incertae_Sedis(100);
													Otu044	3239	Bacteria(100);Actinobacteria(100);Coriobacteriia(100);Coriobacteriales(100);Coriobacteriaceae(100);Eggerthella(100);
													Otu045	420	Bacteria(100);Firmicutes(100);Clostridia(100);Clostridia_unclassified(100);Clostridia_unclassified(100);
													Otu046	7338	Bacteria(100);Firmicutes(100);Clostridia(100);Clostridiales(100);Ruminococcaceae(100);Ruminococcaceae_UCG-013(100);
													Otu047	2734	Bacteria(100);Firmicutes(100);Clostridia(100);Clostridiales(100);Lachnospiraceae(100);Lachnospiraceae_UCG-010(100);
													Otu048	1254	Bacteria(100);Firmicutes(100);Clostridia(100);Clostridiales(100);Clostridiaceae_1(100);
													Otu049	5830	Bacteria(100);Firmicutes(100);Clostridia(100);Clostridiales(100);Ruminococcaceae(100);Ruminococcaceae_UCG-004(100);
													Otu050	228	Bacteria(100);Proteobacteria(100);Gammaproteobacteria(100);Gammaproteobacteria_unclassified(100);Gammaproteobacteria_unclassified(100);
													Otu051	15972	Bacteria(100);Firmicutes(100);Clostridia(100);Clostridiales(100);Lachnospiraceae(100);Fusicatenibacter(100);
													Otu052	1698	Bacteria(100);Firmicutes(100);Clostridia(100);Clostridiales(100);Ruminococcaceae(100);Oscillospira(100);
													Otu053	533	Bacteria(100);Actinobacteria(100);Actinobacteria(100);Corynebacteriales(100);Corynebacteriaceae(100);
													Otu054	1220	Bacteria(100);Firmicutes(100);Clostridia(100);Clostridiales(100);Lachnospiraceae(100);[Eubacterium]_ventriosum_group(100);
													Otu055	178	Bacteria(100);Firmicutes(100);Clostridia(100);Clostridiales(100);Ruminococcaceae(100);Ruminococcaceae_UCG-008(100);
													Otu056	698	Bacteria(100);Firmicutes(100);Clostridia(100);Clostridiales(100);Lachnospiraceae(100);Hungatella(100);
													Otu057	28307	Bacteria(100);Firmicutes(100);Clostridia(100);Clostridiales(100);Lachnospiraceae(100);[Eubacterium]_hallii_group(100);
													Otu058	1614	Bacteria(100);Firmicutes(100);Clostridia(100);Clostridiales(100);Christensenellaceae(100);Christensenellaceae_R-7_group(100);
													Otu059	145	Bacteria(100);Proteobacteria(100);Gammaproteobacteria(100);Enterobacteriales(100);Enterobacteriaceae(100);Trabulsiella(100);
													Otu060	1146	Bacteria(100);Actinobacteria(100);Actinobacteria(100);Corynebacteriales(100);Corynebacteriaceae(100);Corynebacterium_1(100);
													Otu061	295	Bacteria(100);Firmicutes(100);Clostridia(100);Clostridiales(100);Ruminococcaceae(100);Intestinimonas(100);
													Otu062	343	Bacteria(100);Firmicutes(100);Bacilli(100);Bacillales(100);Staphylococcaceae(100);Staphylococcus(100);
													Otu063	138	Bacteria(100);Firmicutes(100);Clostridia(100);Clostridiales(100);Ruminococcaceae(100);Hydrogenoanaerobacterium(100);
													Otu064	367	Bacteria(100);Firmicutes(100);Clostridia(100);Clostridiales(100);Family_XIII(100);
													Otu065	80	Bacteria(100);Proteobacteria(100);Gammaproteobacteria(100);Enterobacteriales(100);Enterobacteriaceae(100);Cosenzaea(100);
													Otu066	114	Bacteria(100);Firmicutes(100);Clostridia(100);Clostridiales(100);Peptostreptococcaceae(100);Intestinibacter(100);
													Otu067	108	Bacteria(100);Firmicutes(100);Bacilli(100);Lactobacillales(100);Streptococcaceae(100);
													Otu068	3634	Bacteria(100);Proteobacteria(100);Gammaproteobacteria(100);Enterobacteriales(100);Enterobacteriaceae(100);Proteus(100);
													Otu069	219	Bacteria(100);Firmicutes(100);Clostridia(100);Clostridiales(100);Eubacteriaceae(100);Eubacterium(100);
													Otu070	717	Bacteria(100);Firmicutes(100);Clostridia(100);Clostridiales(100);Lachnospiraceae(100);Lachnospiraceae_NK4A136_group(100);
													Otu071	275	Bacteria(100);Firmicutes(100);Bacilli(100);Lactobacillales(100);Leuconostocaceae(100);Weissella(100);
													Otu072	185	Bacteria(100);Actinobacteria(100);Actinobacteria(100);Micrococcales(100);Dermabacteraceae(100);Brachybacterium(100);
													Otu073	83	Bacteria(100);Firmicutes(100);Bacilli(100);Bacillales(100);Staphylococcaceae(100);Jeotgalicoccus(100);
													Otu074	1726	Bacteria(100);Firmicutes(100);Clostridia(100);Clostridiales(100);Clostridiaceae_1(100);Clostridium_sensu_stricto_1(100);
													Otu075	391	Bacteria(100);Firmicutes(100);Clostridia(100);Clostridiales(100);Family_XIII(100);Family_XIII_AD3011_group(100);
													Otu076	37	Bacteria(100);Firmicutes(100);Clostridia(100);Clostridiales(100);Lachnospiraceae(100);Lactonifactor(100);
													Otu077	55	Bacteria(100);Firmicutes(100);Bacilli(100);Lactobacillales(100);Aerococcaceae(100);Facklamia(100);
													Otu078	53	Bacteria(100);Firmicutes(100);Clostridia(100);Clostridiales(100);Lachnospiraceae(100);Lachnospiraceae_UCG-006(100);
													Otu079	31	Bacteria(100);Proteobacteria(100);Epsilonproteobacteria(100);Epsilonproteobacteria_unclassified(100);Epsilonproteobacteria_unclassified(100);
													Otu080	148	Bacteria(100);Firmicutes(100);Clostridia(100);Clostridiales(100);Peptostreptococcaceae(100);Terrisporobacter(100);
													Otu081	63	Bacteria(100);Firmicutes(100);Bacilli(100);Lactobacillales(100);Aerococcaceae(100);Aerococcus(100);
													Otu082	84	Bacteria(100);Firmicutes(100);Clostridia(100);Clostridiales(100);Lachnospiraceae(100);Lachnospiraceae_FCS020_group(100);
													Otu083	117	Bacteria(100);Firmicutes(100);Bacilli(100);Lactobacillales(100);Enterococcaceae(100);
													Otu084	29	Bacteria(100);Actinobacteria(100);Actinobacteria(100);Micrococcales(100);Microbacteriaceae(100);
													Otu085	377	Bacteria(100);Firmicutes(100);Bacilli(100);Lactobacillales(100);Enterococcaceae(100);Enterococcus(100);
													Otu086	41	Bacteria(100);Firmicutes(100);Bacilli(100);Bacillales(100);Staphylococcaceae(100);
													Otu087	39	Bacteria(100);Firmicutes(100);Clostridia(100);Clostridiales(100);Lachnospiraceae(100);Lachnospiraceae_UCG-008(100);
													Otu088	100	Bacteria(100);Firmicutes(100);Clostridia(100);Clostridiales(100);Christensenellaceae(100);Catabacter(100);
													Otu089	35	Bacteria(100);Actinobacteria(100);Actinobacteria(100);Corynebacteriales(100);Corynebacteriales_unclassified(100);
													Otu090	36	Bacteria(100);Cyanobacteria(100);Chloroplast(100);Chloroplast_unclassified(100);Chloroplast_unclassified(100);
													Otu091	22	Bacteria(100);Proteobacteria(100);Proteobacteria_unclassified(100);Proteobacteria_unclassified(100);Proteobacteria_unclassified(100);
													Otu092	26	Bacteria(100);Firmicutes(100);Bacilli(100);Lactobacillales(100);Lactobacillaceae(100);
													Otu093	17	Bacteria(100);Firmicutes(100);Clostridia(100);Clostridiales(100);Lachnospiraceae(100);Lachnospiraceae_NC2004_group(100);
													Otu094	15	Bacteria(100);Actinobacteria(100);Actinobacteria(100);Micrococcales(100);Microbacteriaceae(100);Leucobacter(100);
													Otu095	18	Bacteria(100);Firmicutes(100);Clostridia(100);Clostridiales(100);Peptostreptococcaceae(100);Asaccharospora(100);
													Otu096	15	Bacteria(100);Firmicutes(100);Clostridia(100);Clostridiales(100);Lachnospiraceae(100);Lachnospiraceae_UCG-003(100);
													Otu097	12	Bacteria(100);Actinobacteria(100);Actinobacteria(100);Micrococcales(100);Brevibacteriaceae(100);Brevibacterium(100);
													Otu098	22	Bacteria(100);Firmicutes(100);Clostridia(100);Clostridiales(100);Christensenellaceae(100);Christensenella(100);
													Otu099	19	Bacteria(100);Tenericutes(100);Mollicutes(100);Mollicutes_RF9(100);Mollicutes_RF9_unclassified(100);
													Otu100	145	Bacteria(100);Firmicutes(100);Clostridia(100);Clostridiales(100);Lachnospiraceae(100);Coprococcus_3(100);
													Otu101	18	Bacteria(100);Firmicutes(100);Bacilli(100);Lactobacillales(100);Carnobacteriaceae(100);Trichococcus(100);
													Otu102	10	Bacteria(100);Actinobacteria(100);Actinobacteria(100);Micrococcales(100);Micrococcaceae(100);
													Otu103	195	Bacteria(100);Firmicutes(100);Clostridia(100);Clostridiales(100);Lachnospiraceae(100);Marvinbryantia(100);
													Otu104	9	Bacteria(100);Proteobacteria(100);Betaproteobacteria(100);Burkholderiales(100);Comamonadaceae(100);
													Otu105	10	Bacteria(100);Proteobacteria(100);Alphaproteobacteria(100);Rhizobiales(100);Brucellaceae(100);Paenochrobactrum(100);
													Otu106	9	Bacteria(100);Proteobacteria(100);Alphaproteobacteria(100);Rhizobiales(100);Brucellaceae(100);Pseudochrobactrum(100);
													Otu107	10	Bacteria(100);Firmicutes(100);Bacilli(100);Bacillales(100);Planococcaceae(100);
													Otu108	7	Bacteria(100);Proteobacteria(100);Alphaproteobacteria(100);Rhizobiales(100);Brucellaceae(100);
													Otu109	11	Bacteria(100);Proteobacteria(100);Alphaproteobacteria(100);Rhizobiales(100);Rhizobiaceae(100);Rhizobium(100);
													Otu110	9	Bacteria(100);Firmicutes(100);Bacilli(100);Bacillales(100);Paenibacillaceae(100);
													Otu111	8	Bacteria(100);Firmicutes(100);Bacilli(100);Lactobacillales(100);Streptococcaceae(100);Lactococcus(100);
													Otu112	8	Bacteria(100);Proteobacteria(100);Betaproteobacteria(100);Burkholderiales(100);Alcaligenaceae(100);Alcaligenes(100);
													Otu113	6	Bacteria(100);Proteobacteria(100);Alphaproteobacteria(100);Rhizobiales(100);Rhizobiaceae(100);
													Otu114	5	Bacteria(100);Firmicutes(100);Bacilli(100);Lactobacillales(100);Aerococcaceae(100);Aerosphaera(100);
													Otu115	6	Bacteria(100);Actinobacteria(100);Actinobacteria(100);Corynebacteriales(100);Dietziaceae(100);Dietzia(100);
													Otu116	6	Bacteria(100);Proteobacteria(100);Alphaproteobacteria(100);Rhizobiales(100);Rhizobiales_unclassified(100);
													Otu117	8	Bacteria(100);Proteobacteria(100);Gammaproteobacteria(100);Pseudomonadales(100);Moraxellaceae(100);Acinetobacter(100);
													Otu118	5	Bacteria(100);Firmicutes(100);Bacilli(100);Lactobacillales(100);Leuconostocaceae(100);Leuconostoc(100);
													Otu119	5	Bacteria(100);Actinobacteria(100);Actinobacteria_unclassified(100);Actinobacteria_unclassified(100);Actinobacteria_unclassified(100);
													Otu120	5	Bacteria(100);Firmicutes(100);Bacilli(100);Bacillales(100);Bacillaceae(100);
													Otu121	6	Bacteria(100);Actinobacteria(100);Actinobacteria(100);Micrococcales(100);Micrococcales_unclassified(100);
													Otu122	6	Bacteria(100);Actinobacteria(100);Actinobacteria(100);Actinobacteria_unclassified(100);Actinobacteria_unclassified(100);
													Otu123	6	Bacteria(100);Firmicutes(100);Clostridia(100);Clostridiales(100);Eubacteriaceae(100);Anaerofustis(100);
													Otu124	538	Bacteria(100);Firmicutes(100);Clostridia(100);Clostridiales(100);Ruminococcaceae(100);Ruminococcaceae_UCG-002(100);
													Otu125	9	Bacteria(100);Firmicutes(100);Clostridia(100);Clostridiales(100);Lachnospiraceae(100);Robinsoniella(100);
													Otu126	5	Bacteria(100);Actinobacteria(100);Actinobacteria(100);Micrococcales(100);Dermabacteraceae(100);
													Otu127	5	Bacteria(100);Actinobacteria(100);Actinobacteria(100);Micrococcales(100);Microbacteriaceae(100);Plantibacter(100);
													Otu128	7	Bacteria(100);Firmicutes(100);Bacilli(100);Bacillales(100);Planococcaceae(100);Kurthia(100);
													Otu129	4	Bacteria(100);Firmicutes(100);Clostridia(100);Clostridiales(100);Lachnospiraceae(100);Lachnospiraceae_UCG-004(100);
													Otu130	3	Bacteria(100);Proteobacteria(100);Gammaproteobacteria(100);Enterobacteriales(100);Enterobacteriaceae(100);Leminorella(100);
													Otu131	4	Bacteria(100);Firmicutes(100);Bacilli(100);Lactobacillales(100);Lactobacillaceae(100);Pediococcus(100);
													Otu132	4	Bacteria(100);Proteobacteria(100);Gammaproteobacteria(100);Xanthomonadales(100);Xanthomonadaceae(100);Stenotrophomonas(100);
													Otu133	3	Bacteria(100);Firmicutes(100);Clostridia(100);Clostridiales(100);Ruminococcaceae(100);Candidatus_Soleaferrea(100);
													Otu134	2	Bacteria(100);Proteobacteria(100);Alphaproteobacteria(100);Alphaproteobacteria_unclassified(100);Alphaproteobacteria_unclassified(100);
													Otu135	2	Bacteria(100);Proteobacteria(100);Alphaproteobacteria(100);Caulobacterales(100);Caulobacteraceae(100);Brevundimonas(100);
													Otu136	2	Bacteria(100);Proteobacteria(100);Betaproteobacteria(100);Burkholderiales(100);Burkholderiaceae(100);Ralstonia(100);
													Otu137	3	Bacteria(100);Proteobacteria(100);Alphaproteobacteria(100);Rhizobiales(100);Brucellaceae(100);Brucella(100);
													Otu138	2	Bacteria(100);Firmicutes(100);Bacilli(100);Lactobacillales(100);Aerococcaceae(100);
													Otu139	2	Bacteria(100);Firmicutes(100);Clostridia(100);Clostridiales(100);Lachnospiraceae(100);Epulopiscium(100);
													Otu140	2	Bacteria(100);Proteobacteria(100);Gammaproteobacteria(100);Pasteurellales(100);Pasteurellaceae(100);
													Otu141	3	Bacteria(100);Proteobacteria(100);Alphaproteobacteria(100);Rhizobiales(100);Hyphomicrobiaceae(100);
													Otu142	5	Bacteria(100);Actinobacteria(100);Actinobacteria(100);Micrococcales(100);Micrococcaceae(100);Enteractinococcus(100);
													Otu143	2	Bacteria(100);Firmicutes(100);Erysipelotrichia(100);Erysipelotrichales(100);Erysipelotrichaceae(100);Faecalitalea(100);
													Otu144	2	Bacteria(100);Actinobacteria(100);Actinobacteria(100);Propionibacteriales(100);Propionibacteriaceae(100);
													Otu145	2	Bacteria(100);Proteobacteria(100);Alphaproteobacteria(100);Rhizobiales(100);Brucellaceae(100);Ochrobactrum(100);
													Otu146	2	Bacteria(100);Actinobacteria(100);Actinobacteria(100);Micrococcales(100);Micrococcaceae(100);Yaniella(100);
													Otu147	2	Bacteria(100);Proteobacteria(100);Betaproteobacteria(100);Burkholderiales(100);Comamonadaceae(100);Aquabacterium(100);
													Otu148	3	Bacteria(100);Actinobacteria(100);Actinobacteria(100);Micrococcales(100);Micrococcaceae(100);Arthrobacter(100);
													Otu149	1	Bacteria(100);Actinobacteria(100);Actinobacteria(100);Propionibacteriales(100);Propionibacteriaceae(100);Propionibacterium(100);
													Otu150	2	Bacteria(100);Firmicutes(100);Clostridia(100);Clostridiales(100);Clostridiaceae_1(100);Proteiniclasticum(100);
													Otu151	1	Bacteria(100);Proteobacteria(100);Gammaproteobacteria(100);Pseudomonadales(100);Pseudomonadaceae(100);Pseudomonas(100);
													Otu152	1	Bacteria(100);Proteobacteria(100);Alphaproteobacteria(100);Rhizobiales(100);Methylobacteriaceae(100);Methylobacterium(100);
													Otu153	2	Bacteria(100);Firmicutes(100);Bacilli(100);Bacillales(100);Thermoactinomycetaceae(100);Thermoactinomyces(100);
													Otu154	1	Bacteria(100);Firmicutes(100);Bacilli(100);Lactobacillales(100);Carnobacteriaceae(100);Carnobacterium(100);
													Otu155	1	Bacteria(100);Proteobacteria(100);Alphaproteobacteria(100);Sphingomonadales(100);Sphingomonadaceae(100);Stakelama(100);
													Otu156	1	Bacteria(100);Proteobacteria(100);Betaproteobacteria(100);Burkholderiales(100);Alcaligenaceae(100);Paenalcaligenes(100);
													Otu157	1	Bacteria(100);Firmicutes(100);Bacilli(100);Lactobacillales(100);Leuconostocaceae(100);
													Otu158	1	Bacteria(100);Actinobacteria(100);Actinobacteria(100);Bifidobacteriales(100);Bifidobacteriaceae(100);
													Otu159	1	Archaea(100);Euryarchaeota(100);Methanobacteria(100);Methanobacteriales(100);Methanobacteriaceae(100);Methanobrevibacter(100);
													Otu160	1	Bacteria(100);Actinobacteria(100);Actinobacteria(100);Micrococcales(100);Microbacteriaceae(100);Microbacterium(100);
													Otu161	1	Bacteria(100);Actinobacteria(100);Actinobacteria(100);Corynebacteriales(100);Nocardiaceae(100);Rhodococcus(100);
													Otu162	2	Bacteria(100);Firmicutes(100);Clostridia(100);Clostridiales(100);Peptostreptococcaceae(100);Peptoclostridium(100);
													Otu163	3	Bacteria(100);Proteobacteria(100);Alphaproteobacteria(100);Rickettsiales(100);AKIW1012(100);
													Otu164	2	Bacteria(100);Actinobacteria(100);Coriobacteriia(100);Coriobacteriales(100);Coriobacteriaceae(100);Olsenella(100);
													Otu165	2	Bacteria(100);Fusobacteria(100);Fusobacteriia(100);Fusobacteriales(100);Fusobacteriaceae(100);Fusobacterium(100);
													Otu166	1	Bacteria(100);Actinobacteria(100);Thermoleophilia(100);Solirubrobacterales(100);Patulibacteraceae(100);Patulibacter(100);
													Otu167	1	Bacteria(100);Bacteroidetes(100);Bacteroidia(100);Bacteroidales(100);Porphyromonadaceae(100);Porphyromonas(100);
													Otu168	1	Bacteria(100);Acidobacteria(100);Acidobacteria(100);Subgroup_6(100);Subgroup_6_unclassified(100);
													Otu169	689	Bacteria(100);Proteobacteria(100);Gammaproteobacteria(100);Enterobacteriales(100);Enterobacteriaceae(100);Salmonella(100);
													Otu170	1	Bacteria(100);Actinobacteria(100);Actinobacteria(100);Bifidobacteriales(100);Bifidobacteriaceae(100);Bifidobacterium(100);
													Otu171	1	Bacteria(100);Proteobacteria(100);Alphaproteobacteria(100);Rhizobiales(100);Methylobacteriaceae(100);Microvirga(100);
													Otu172	1	Bacteria(100);Proteobacteria(100);Gammaproteobacteria(100);Xanthomonadales(100);Xanthomonadales_Incertae_Sedis(100);Acidibacter(100);
													Otu173	1	Bacteria(100);Firmicutes(100);Clostridia(100);Clostridiales(100);Lachnospiraceae(100);Lachnoclostridium_5(100);
													Otu174	1	Bacteria(100);Firmicutes(100);Bacilli(100);Lactobacillales(100);Carnobacteriaceae(100);Atopostipes(100);
													Otu175	1	Bacteria(100);Proteobacteria(100);Gammaproteobacteria(100);NKB5(100);NKB5_unclassified(100);
													Otu176	2	Bacteria(100);Firmicutes(100);Clostridia(100);Clostridiales(100);Lachnospiraceae(100);Cellulosilyticum(100);
													Otu177	1	Bacteria(100);Actinobacteria(100);Actinobacteria(100);Micrococcales(100);Microbacteriaceae(100);Frondihabitans(100);
													Otu178	1	Bacteria(100);Firmicutes(100);Bacilli(100);Lactobacillales(100);Carnobacteriaceae(100);
													Otu179	2	Bacteria(100);Proteobacteria(100);Alphaproteobacteria(100);Rhizobiales(100);Phyllobacteriaceae(100);Aquamicrobium(100);
													Otu180	1	Bacteria(100);Cyanobacteria(100);Melainabacteria(100);Obscuribacterales(100);Obscuribacterales_unclassified(100);
													Otu181	1	Bacteria(100);Proteobacteria(100);Alphaproteobacteria(100);Rhizobiales(100);Bradyrhizobiaceae(100);
													Otu182	2	Bacteria(100);Actinobacteria(100);Actinobacteria(100);Propionibacteriales(100);Nocardioidaceae(100);
													Otu183	1	Bacteria(100);Firmicutes(100);Bacilli(100);Bacillales(100);Paenibacillaceae(100);Paenibacillus(100);
													Otu184	1	Bacteria(100);Proteobacteria(100);Alphaproteobacteria(100);Rhizobiales(100);Rhizobiales_Incertae_Sedis(100);Phreatobacter(100);
													Otu185	1	Bacteria(100);Firmicutes(100);Clostridia(100);Clostridiales(100);Lachnospiraceae(100);[Eubacterium]_oxidoreducens_group(100);
													Otu186	2	Bacteria(100);Actinobacteria(100);Actinobacteria(100);Micrococcales(100);Sanguibacteraceae(100);Sanguibacter(100);
													Otu187	2	Bacteria(100);Bacteroidetes(100);Flavobacteriia(100);Flavobacteriales(100);Flavobacteriaceae(100);Chryseobacterium(100);
													Otu188	1	Bacteria(100);Proteobacteria(100);Gammaproteobacteria(100);Pseudomonadales(100);Pseudomonadaceae(100);
													Otu189	1	Bacteria(100);Proteobacteria(100);Alphaproteobacteria(100);Rhizobiales(100);Phyllobacteriaceae(100);Mesorhizobium(100);
													Otu190	1	Bacteria(100);Firmicutes(100);Clostridia(100);Clostridiales(100);Family_XI(100);Gallicola(100);
													Otu191	1	Bacteria(100);Proteobacteria(100);Alphaproteobacteria(100);Rickettsiales(100);Mitochondria(100);

## Sheet: R1 LEFSE Taxlevel2
Class: Campylobacter, subclass selenium						Class: Selenium, subclass Campylobacter							OTU Classification
OTU	LogMaxMean	Class	LDA	pValue		OTU	LogMaxMean	Class	LDA	pValue			OTU	Size	Taxonomy
Otu011	4.33106	campyNeg	3.95226	0.000528962		Otu007	3.16551	selPos	3.35501	0.0326055			Otu001	2582151	Bacteria(100);Firmicutes(100);Clostridia(100);Clostridiales(100);Lachnospiraceae(100);
Otu012	3.1034	campyNeg	2.94361	0.0308937									Otu002	1197596	Bacteria(100);Firmicutes(100);Clostridia(100);Clostridiales(100);Ruminococcaceae(100);
						Otu008	4.49837	selNeg	4.06465	0.000583917			Otu003	21074	Bacteria(100);Firmicutes(100);Clostridia(100);Clostridiales(100);Clostridiales_unclassified(100);
Otu022	3.09765	campyPos	3.10621	1.26452e-06									Otu004	270513	Bacteria(100);Firmicutes(100);Bacilli(100);Lactobacillales(100);Streptococcaceae(100);Streptococcus(100);
Otu010	4.79061	campyPos	4.50023	5.88332e-06									Otu005	69235	Bacteria(100);Firmicutes(100);Erysipelotrichia(100);Erysipelotrichales(100);Erysipelotrichaceae(100);Erysipelatoclostridium(51);
													Otu006	71795	Bacteria(100);Firmicutes(100);Clostridia(100);Clostridiales(100);Clostridiales_vadinBB60_group(100);
													Otu007	5001	Bacteria(100);Firmicutes(100);Firmicutes_unclassified(100);Firmicutes_unclassified(100);Firmicutes_unclassified(100);
													Otu008	79993	Bacteria(100);Firmicutes(100);Clostridia(100);Clostridiales(100);Peptostreptococcaceae(100);
													Otu009	56757	Bacteria(100);Proteobacteria(100);Gammaproteobacteria(100);Enterobacteriales(100);Enterobacteriaceae(100);Escherichia-Shigella(72);
													Otu010	97851	Bacteria(100);Proteobacteria(100);Epsilonproteobacteria(100);Campylobacterales(100);Campylobacteraceae(100);Campylobacter(100);
													Otu011	86692	Bacteria(100);Firmicutes(100);Bacilli(100);Lactobacillales(100);Lactobacillaceae(100);Lactobacillus(100);
													Otu012	3428	Bacteria(100);Firmicutes(100);Bacilli(100);Lactobacillales(100);Lactobacillales_unclassified(100);
													Otu013	54163	Bacteria(100);Firmicutes(100);Bacilli(100);Bacillales(100);Bacillales_unclassified(100);
													Otu014	5662	Bacteria(100);Bacteria_unclassified(100);Bacteria_unclassified(100);Bacteria_unclassified(100);Bacteria_unclassified(100);
													Otu015	13628	Bacteria(100);Actinobacteria(100);Coriobacteriia(100);Coriobacteriales(100);Coriobacteriaceae(100);
													Otu016	1276	Bacteria(100);Firmicutes(100);Bacilli(100);Bacilli_unclassified(100);Bacilli_unclassified(100);
													Otu017	420	Bacteria(100);Firmicutes(100);Clostridia(100);Clostridia_unclassified(100);Clostridia_unclassified(100);
													Otu018	2982	Bacteria(100);Firmicutes(100);Clostridia(100);Clostridiales(100);Clostridiaceae_1(100);Clostridium_sensu_stricto_1(58);
													Otu019	1679	Bacteria(100);Actinobacteria(100);Actinobacteria(100);Corynebacteriales(100);Corynebacteriaceae(100);Corynebacterium_1(69);
													Otu020	228	Bacteria(100);Proteobacteria(100);Gammaproteobacteria(100);Gammaproteobacteria_unclassified(100);Gammaproteobacteria_unclassified(100);
													Otu021	467	Bacteria(100);Firmicutes(100);Bacilli(100);Bacillales(100);Staphylococcaceae(100);Staphylococcus(74);
													Otu022	1736	Bacteria(100);Firmicutes(100);Clostridia(100);Clostridiales(100);Christensenellaceae(100);Christensenellaceae_R-7_group(93);
													Otu023	758	Bacteria(100);Firmicutes(100);Clostridia(100);Clostridiales(100);Family_XIII(100);Family_XIII_AD3011_group(52);
													Otu024	125	Bacteria(100);Firmicutes(100);Bacilli(100);Lactobacillales(100);Aerococcaceae(100);Aerococcus(51);
													Otu025	225	Bacteria(100);Firmicutes(100);Clostridia(100);Clostridiales(100);Eubacteriaceae(100);Eubacterium(98);
													Otu026	494	Bacteria(100);Firmicutes(100);Bacilli(100);Lactobacillales(100);Enterococcaceae(100);Enterococcus(77);
													Otu027	281	Bacteria(100);Firmicutes(100);Bacilli(100);Lactobacillales(100);Leuconostocaceae(100);Weissella(98);
													Otu028	190	Bacteria(100);Actinobacteria(100);Actinobacteria(100);Micrococcales(100);Dermabacteraceae(100);Brachybacterium(98);
													Otu029	51	Bacteria(100);Actinobacteria(100);Actinobacteria(100);Micrococcales(100);Microbacteriaceae(100);
													Otu030	31	Bacteria(100);Proteobacteria(100);Epsilonproteobacteria(100);Epsilonproteobacteria_unclassified(100);Epsilonproteobacteria_unclassified(100);
													Otu031	31	Bacteria(100);Proteobacteria(100);Alphaproteobacteria(100);Rhizobiales(100);Brucellaceae(100);
													Otu032	35	Bacteria(100);Actinobacteria(100);Actinobacteria(100);Corynebacteriales(100);Corynebacteriales_unclassified(100);
													Otu033	36	Bacteria(100);Cyanobacteria(100);Chloroplast(100);Chloroplast_unclassified(100);Chloroplast_unclassified(100);
													Otu034	22	Bacteria(100);Proteobacteria(100);Proteobacteria_unclassified(100);Proteobacteria_unclassified(100);Proteobacteria_unclassified(100);
													Otu035	20	Bacteria(100);Actinobacteria(100);Actinobacteria(100);Micrococcales(100);Micrococcaceae(100);
													Otu036	17	Bacteria(100);Proteobacteria(100);Alphaproteobacteria(100);Rhizobiales(100);Rhizobiaceae(100);Rhizobium(65);
													Otu037	21	Bacteria(100);Firmicutes(100);Bacilli(100);Lactobacillales(100);Carnobacteriaceae(100);Trichococcus(86);
													Otu038	12	Bacteria(100);Actinobacteria(100);Actinobacteria(100);Micrococcales(100);Brevibacteriaceae(100);Brevibacterium(100);
													Otu039	17	Bacteria(100);Firmicutes(100);Bacilli(100);Bacillales(100);Planococcaceae(100);
													Otu040	11	Bacteria(100);Proteobacteria(100);Betaproteobacteria(100);Burkholderiales(100);Comamonadaceae(100);
													Otu041	19	Bacteria(100);Tenericutes(100);Mollicutes(100);Mollicutes_RF9(100);Mollicutes_RF9_unclassified(100);
													Otu042	10	Bacteria(100);Firmicutes(100);Bacilli(100);Bacillales(100);Paenibacillaceae(100);
													Otu043	9	Bacteria(100);Proteobacteria(100);Betaproteobacteria(100);Burkholderiales(100);Alcaligenaceae(100);Alcaligenes(89);
													Otu044	6	Bacteria(100);Actinobacteria(100);Actinobacteria(100);Corynebacteriales(100);Dietziaceae(100);Dietzia(100);
													Otu045	6	Bacteria(100);Proteobacteria(100);Alphaproteobacteria(100);Rhizobiales(100);Rhizobiales_unclassified(100);
													Otu046	8	Bacteria(100);Proteobacteria(100);Gammaproteobacteria(100);Pseudomonadales(100);Moraxellaceae(100);Acinetobacter(100);
													Otu047	5	Bacteria(100);Actinobacteria(100);Actinobacteria_unclassified(100);Actinobacteria_unclassified(100);Actinobacteria_unclassified(100);
													Otu048	5	Bacteria(100);Firmicutes(100);Bacilli(100);Bacillales(100);Bacillaceae(100);
													Otu049	6	Bacteria(100);Actinobacteria(100);Actinobacteria(100);Actinobacteria_unclassified(100);Actinobacteria_unclassified(100);
													Otu050	6	Bacteria(100);Actinobacteria(100);Actinobacteria(100);Micrococcales(100);Micrococcales_unclassified(100);
													Otu051	4	Bacteria(100);Proteobacteria(100);Gammaproteobacteria(100);Xanthomonadales(100);Xanthomonadaceae(100);Stenotrophomonas(100);
													Otu052	3	Bacteria(100);Actinobacteria(100);Actinobacteria(100);Propionibacteriales(100);Propionibacteriaceae(100);
													Otu053	2	Bacteria(100);Proteobacteria(100);Gammaproteobacteria(100);Pseudomonadales(100);Pseudomonadaceae(100);
													Otu054	2	Bacteria(100);Proteobacteria(100);Betaproteobacteria(100);Burkholderiales(100);Burkholderiaceae(100);Ralstonia(100);
													Otu055	2	Bacteria(100);Proteobacteria(100);Gammaproteobacteria(100);Pasteurellales(100);Pasteurellaceae(100);
													Otu056	2	Bacteria(100);Proteobacteria(100);Alphaproteobacteria(100);Alphaproteobacteria_unclassified(100);Alphaproteobacteria_unclassified(100);
													Otu057	2	Bacteria(100);Proteobacteria(100);Alphaproteobacteria(100);Caulobacterales(100);Caulobacteraceae(100);Brevundimonas(100);
													Otu058	3	Bacteria(100);Proteobacteria(100);Alphaproteobacteria(100);Rhizobiales(100);Phyllobacteriaceae(100);Aquamicrobium(67);
													Otu059	2	Bacteria(100);Proteobacteria(100);Alphaproteobacteria(100);Rhizobiales(100);Methylobacteriaceae(100);
													Otu060	2	Bacteria(100);Actinobacteria(100);Actinobacteria(100);Bifidobacteriales(100);Bifidobacteriaceae(100);
													Otu061	3	Bacteria(100);Proteobacteria(100);Alphaproteobacteria(100);Rhizobiales(100);Hyphomicrobiaceae(100);
													Otu062	1	Bacteria(100);Actinobacteria(100);Thermoleophilia(100);Solirubrobacterales(100);Patulibacteraceae(100);Patulibacter(100);
													Otu063	1	Bacteria(100);Bacteroidetes(100);Bacteroidia(100);Bacteroidales(100);Porphyromonadaceae(100);Porphyromonas(100);
													Otu064	1	Bacteria(100);Proteobacteria(100);Alphaproteobacteria(100);Sphingomonadales(100);Sphingomonadaceae(100);Stakelama(100);
													Otu065	1	Bacteria(100);Acidobacteria(100);Acidobacteria(100);Subgroup_6(100);Subgroup_6_unclassified(100);
													Otu066	2	Bacteria(100);Fusobacteria(100);Fusobacteriia(100);Fusobacteriales(100);Fusobacteriaceae(100);Fusobacterium(100);
													Otu067	3	Bacteria(100);Proteobacteria(100);Alphaproteobacteria(100);Rickettsiales(100);AKIW1012(100);
													Otu068	1	Bacteria(100);Actinobacteria(100);Actinobacteria(100);Corynebacteriales(100);Nocardiaceae(100);Rhodococcus(100);
													Otu069	1	Archaea(100);Euryarchaeota(100);Methanobacteria(100);Methanobacteriales(100);Methanobacteriaceae(100);Methanobrevibacter(100);
													Otu070	2	Bacteria(100);Firmicutes(100);Bacilli(100);Bacillales(100);Thermoactinomycetaceae(100);Thermoactinomyces(100);
													Otu071	1	Bacteria(100);Proteobacteria(100);Alphaproteobacteria(100);Rickettsiales(100);Mitochondria(100);
													Otu072	1	Bacteria(100);Firmicutes(100);Clostridia(100);Clostridiales(100);Family_XI(100);Gallicola(100);
													Otu073	1	Bacteria(100);Proteobacteria(100);Gammaproteobacteria(100);Xanthomonadales(100);Xanthomonadales_Incertae_Sedis(100);Acidibacter(100);
													Otu074	1	Bacteria(100);Proteobacteria(100);Gammaproteobacteria(100);NKB5(100);NKB5_unclassified(100);
													Otu075	2	Bacteria(100);Bacteroidetes(100);Flavobacteriia(100);Flavobacteriales(100);Flavobacteriaceae(100);Chryseobacterium(100);
													Otu076	2	Bacteria(100);Actinobacteria(100);Actinobacteria(100);Micrococcales(100);Sanguibacteraceae(100);Sanguibacter(100);
													Otu077	1	Bacteria(100);Proteobacteria(100);Alphaproteobacteria(100);Rhizobiales(100);Rhizobiales_Incertae_Sedis(100);Phreatobacter(100);
													Otu078	1	Bacteria(100);Cyanobacteria(100);Melainabacteria(100);Obscuribacterales(100);Obscuribacterales_unclassified(100);
													Otu079	2	Bacteria(100);Actinobacteria(100);Actinobacteria(100);Propionibacteriales(100);Nocardioidaceae(100);
													Otu080	1	Bacteria(100);Proteobacteria(100);Alphaproteobacteria(100);Rhizobiales(100);Bradyrhizobiaceae(100);

## Sheet: R1 LEFSE Taxlevel3
Class: Campylobacter, subclass selenium						Class: Selenium, subclass Campylobacter							OTU Classification
OTU	LogMaxMean	Class	LDA	pValue		OTU	LogMaxMean	Class	LDA	pValue			OTU	Size	Taxonomy
Otu002	5.13026	campyNeg	4.67144	0.00676955		Otu008	3.32109	selPos	3.00981	0.0134256			Otu001	3958311	Bacteria(100);Firmicutes(100);Clostridia(100);Clostridiales(100);Lachnospiraceae(66);
													Otu002	361554	Bacteria(100);Firmicutes(100);Bacilli(100);Lactobacillales(100);Streptococcaceae(75);Streptococcus(75);
Otu006	4.79415	campyPos	4.85006	5.9674e-06									Otu003	69235	Bacteria(100);Firmicutes(100);Erysipelotrichia(100);Erysipelotrichales(100);Erysipelotrichaceae(100);Erysipelatoclostridium(51);
													Otu004	5001	Bacteria(100);Firmicutes(100);Firmicutes_unclassified(100);Firmicutes_unclassified(100);Firmicutes_unclassified(100);
													Otu005	56757	Bacteria(100);Proteobacteria(100);Gammaproteobacteria(100);Enterobacteriales(100);Enterobacteriaceae(100);Escherichia-Shigella(72);
													Otu006	97851	Bacteria(100);Proteobacteria(100);Epsilonproteobacteria(100);Campylobacterales(100);Campylobacteraceae(100);Campylobacter(100);
													Otu007	54664	Bacteria(100);Firmicutes(100);Bacilli(100);Bacillales(100);Bacillales_unclassified(100);
													Otu008	5662	Bacteria(100);Bacteria_unclassified(100);Bacteria_unclassified(100);Bacteria_unclassified(100);Bacteria_unclassified(100);
													Otu009	13628	Bacteria(100);Actinobacteria(100);Coriobacteriia(100);Coriobacteriales(100);Coriobacteriaceae(100);
													Otu010	1276	Bacteria(100);Firmicutes(100);Bacilli(100);Bacilli_unclassified(100);Bacilli_unclassified(100);
													Otu011	420	Bacteria(100);Firmicutes(100);Clostridia(100);Clostridia_unclassified(100);Clostridia_unclassified(100);
													Otu012	1721	Bacteria(100);Actinobacteria(100);Actinobacteria(100);Corynebacteriales(100);Corynebacteriaceae(98);Corynebacterium_1(67);
													Otu013	228	Bacteria(100);Proteobacteria(100);Gammaproteobacteria(100);Gammaproteobacteria_unclassified(100);Gammaproteobacteria_unclassified(100);
													Otu014	281	Bacteria(100);Actinobacteria(100);Actinobacteria(100);Micrococcales(100);Dermabacteraceae(68);Brachybacterium(66);
													Otu015	64	Bacteria(100);Proteobacteria(100);Alphaproteobacteria(100);Rhizobiales(100);Rhizobiales_unclassified(100);
													Otu016	31	Bacteria(100);Proteobacteria(100);Epsilonproteobacteria(100);Epsilonproteobacteria_unclassified(100);Epsilonproteobacteria_unclassified(100);
													Otu017	36	Bacteria(100);Cyanobacteria(100);Chloroplast(100);Chloroplast_unclassified(100);Chloroplast_unclassified(100);
													Otu018	22	Bacteria(100);Proteobacteria(100);Proteobacteria_unclassified(100);Proteobacteria_unclassified(100);Proteobacteria_unclassified(100);
													Otu019	22	Bacteria(100);Proteobacteria(100);Betaproteobacteria(100);Burkholderiales(100);Burkholderiales_unclassified(100);
													Otu020	19	Bacteria(100);Tenericutes(100);Mollicutes(100);Mollicutes_RF9(100);Mollicutes_RF9_unclassified(100);
													Otu021	10	Bacteria(100);Proteobacteria(100);Gammaproteobacteria(100);Pseudomonadales(100);Moraxellaceae(80);Acinetobacter(80);
													Otu022	5	Bacteria(100);Actinobacteria(100);Actinobacteria_unclassified(100);Actinobacteria_unclassified(100);Actinobacteria_unclassified(100);
													Otu023	5	Bacteria(100);Actinobacteria(100);Actinobacteria(100);Propionibacteriales(100);Propionibacteriaceae(61);
													Otu024	6	Bacteria(100);Actinobacteria(100);Actinobacteria(100);Actinobacteria_unclassified(100);Actinobacteria_unclassified(100);
													Otu025	5	Bacteria(100);Proteobacteria(100);Gammaproteobacteria(100);Xanthomonadales(100);Xanthomonadaceae(80);Stenotrophomonas(80);
													Otu026	2	Bacteria(100);Proteobacteria(100);Alphaproteobacteria(100);Caulobacterales(100);Caulobacteraceae(100);Brevundimonas(100);
													Otu027	2	Bacteria(100);Proteobacteria(100);Alphaproteobacteria(100);Alphaproteobacteria_unclassified(100);Alphaproteobacteria_unclassified(100);
													Otu028	4	Bacteria(100);Proteobacteria(100);Alphaproteobacteria(100);Rickettsiales(100);AKIW1012(75);
													Otu029	2	Bacteria(100);Proteobacteria(100);Gammaproteobacteria(100);Pasteurellales(100);Pasteurellaceae(100);
													Otu030	2	Bacteria(100);Actinobacteria(100);Actinobacteria(100);Bifidobacteriales(100);Bifidobacteriaceae(100);
													Otu031	2	Bacteria(100);Bacteroidetes(100);Flavobacteriia(100);Flavobacteriales(100);Flavobacteriaceae(100);Chryseobacterium(100);
													Otu032	1	Bacteria(100);Cyanobacteria(100);Melainabacteria(100);Obscuribacterales(100);Obscuribacterales_unclassified(100);
													Otu033	1	Bacteria(100);Proteobacteria(100);Gammaproteobacteria(100);NKB5(100);NKB5_unclassified(100);
													Otu034	1	Archaea(100);Euryarchaeota(100);Methanobacteria(100);Methanobacteriales(100);Methanobacteriaceae(100);Methanobrevibacter(100);
													Otu035	2	Bacteria(100);Fusobacteria(100);Fusobacteriia(100);Fusobacteriales(100);Fusobacteriaceae(100);Fusobacterium(100);
													Otu036	1	Bacteria(100);Acidobacteria(100);Acidobacteria(100);Subgroup_6(100);Subgroup_6_unclassified(100);
													Otu037	1	Bacteria(100);Proteobacteria(100);Alphaproteobacteria(100);Sphingomonadales(100);Sphingomonadaceae(100);Stakelama(100);
													Otu038	1	Bacteria(100);Bacteroidetes(100);Bacteroidia(100);Bacteroidales(100);Porphyromonadaceae(100);Porphyromonas(100);
													Otu039	1	Bacteria(100);Actinobacteria(100);Thermoleophilia(100);Solirubrobacterales(100);Patulibacteraceae(100);Patulibacter(100);

## Sheet: R1 LEFSE Taxlevel4
Class: Campylobacter, subclass selenium						Class: Selenium, subclass Campylobacter							OTU Classification
OTU	LogMaxMean	Class	LDA	pValue		OTU	LogMaxMean	Class	LDA	pValue			OTU	Size	Taxonomy
Otu002	5.18113	campyNeg	4.63828	0.0101889		Otu004	3.21208	selPos	2.88747	0.0294865			Otu001	3958731	Bacteria(100);Firmicutes(100);Clostridia(100);Clostridiales(100);Lachnospiraceae(66);
													Otu002	417494	Bacteria(100);Firmicutes(100);Bacilli(100);Lactobacillales(87);Streptococcaceae(65);Streptococcus(65);
Otu006	4.78661	campyPos	4.83684	2.13117e-05									Otu003	69235	Bacteria(100);Firmicutes(100);Erysipelotrichia(100);Erysipelotrichales(100);Erysipelotrichaceae(100);Erysipelatoclostridium(51);
													Otu004	5001	Bacteria(100);Firmicutes(100);Firmicutes_unclassified(100)
													Otu005	57003	Bacteria(100);Proteobacteria(100);Gammaproteobacteria(100);Enterobacteriales(100);Enterobacteriaceae(100);Escherichia-Shigella(71);
													Otu006	97882	Bacteria(100);Proteobacteria(100);Epsilonproteobacteria(100);Campylobacterales(100);Campylobacteraceae(100);Campylobacter(100);
													Otu007	5662	Bacteria(100);Bacteria_unclassified(100);Bacteria_unclassified(100);Bacteria_unclassified(100);Bacteria_unclassified(100);
													Otu008	13628	Bacteria(100);Actinobacteria(100);Coriobacteriia(100);Coriobacteriales(100);Coriobacteriaceae(100);
													Otu009	2015	Bacteria(100);Actinobacteria(100);Actinobacteria(100);Corynebacteriales(86);Corynebacteriaceae(84);Corynebacterium_1(57);
													Otu010	73	Bacteria(100);Proteobacteria(100);Alphaproteobacteria(100);Rhizobiales(88);Rhizobiales_unclassified(88);
													Otu011	36	Bacteria(100);Cyanobacteria(100);Chloroplast(100);Chloroplast_unclassified(100);Chloroplast_unclassified(100);
													Otu012	22	Bacteria(100);Proteobacteria(100);Proteobacteria_unclassified(100);Proteobacteria_unclassified(100);Proteobacteria_unclassified(100);
													Otu013	22	Bacteria(100);Proteobacteria(100);Betaproteobacteria(100);Burkholderiales(100);Burkholderiales_unclassified(100);
													Otu014	19	Bacteria(100);Tenericutes(100);Mollicutes(100);Mollicutes_RF9(100);Mollicutes_RF9_unclassified(100);
													Otu015	5	Bacteria(100);Actinobacteria(100);Actinobacteria_unclassified(100);Actinobacteria_unclassified(100);Actinobacteria_unclassified(100);
													Otu016	1	Bacteria(100);Cyanobacteria(100);Melainabacteria(100);Obscuribacterales(100);Obscuribacterales_unclassified(100);
													Otu017	2	Bacteria(100);Bacteroidetes(100);Flavobacteriia(100);Flavobacteriales(100);Flavobacteriaceae(100);Chryseobacterium(100);
													Otu018	1	Archaea(100);Euryarchaeota(100);Methanobacteria(100);Methanobacteriales(100);Methanobacteriaceae(100);Methanobrevibacter(100);
													Otu019	2	Bacteria(100);Fusobacteria(100);Fusobacteriia(100);Fusobacteriales(100);Fusobacteriaceae(100);Fusobacterium(100);
													Otu020	1	Bacteria(100);Acidobacteria(100);Acidobacteria(100);Subgroup_6(100);Subgroup_6_unclassified(100);
													Otu021	1	Bacteria(100);Bacteroidetes(100);Bacteroidia(100);Bacteroidales(100);Porphyromonadaceae(100);Porphyromonas(100);
													Otu022	1	Bacteria(100);Actinobacteria(100);Thermoleophilia(100);Solirubrobacterales(100);Patulibacteraceae(100);Patulibacter(100);

## Sheet: R1 LEFSE Taxlevel5
Class: Campylobacter, subclass selenium						Class: Selenium, subclass Campylobacter							OTU Classification
OTU	LogMaxMean	Class	LDA	pValue		OTU	LogMaxMean	Class	LDA	pValue			OTU	Size	Taxonomy
Otu001	5.99126	campyNeg	4.69735	5.0765e-05		Otu003	3.30057	selPos	2.96684	0.0310975			Otu001	4450461	Bacteria(100);Firmicutes(100)
													Otu002	155002	Bacteria(100);Proteobacteria(100)
Otu002	4.88175	campyPos	4.69813	3.94016e-05									Otu004	15649	Bacteria(100);Actinobacteria(100)
													Otu003	5662	Bacteria(100);Bacteria_unclassified(100)
													Otu005	37	Bacteria(100);Cyanobacteria(100)
													Otu006	19	Bacteria(100);Tenericutes(100)
													Otu007	3	Bacteria(100);Bacteroidetes(100)
													Otu009	2	Bacteria(100);Fusobacteria(100)
													Otu008	1	Archaea(100);Euryarchaeota(100)
													Otu010	1	Bacteria(100);Acidobacteria(100)
